# Supplementary material for: Reproductive Results of Selected Cat Breeds
Source: Life (Basel). 2025 Jul 17;15(7):1128. doi: 10.3390/life15071128 (PMC12299069; doi:10.3390/life15071128)
Supplement: Supplementary file 1 [file life-15-01128-s001.zip]

Archive with 1 entries (1 files):
- life-3726579-supplementary.xlsx
