# Supplementary material for: Reproductive Results of Selected Cat Breeds
Source: Life (Basel). 2025 Jul 17;15(7):1128. doi: 10.3390/life15071128 (PMC12299069; doi:10.3390/life15071128)
Supplement: Supplementary file 1 [file life-15-01128-s001.zip › life-3726579-supplementary.xlsx]

## Sheet: Brytyjczyki
rasa	nr	Nr kotki	imię kotki	imię kocura	data ur. kotki	data miotu	wiek kotki	nr miotu	odstęp	l. kociąt	∑ kociąt	l.kotek	% kotek	l.kocurków	% kocurków
BRI	129	1	Tottie Moon River PL	CH Justy Golden Moon CZ	2006-02-12	2009-02-18	1102	2		6		2	33.3333	4	66.6667
	130	1	Tottie Moon River PL	WCH SC (FIFE) Azim Remko PL	2006-02-12	2009-10-29	1355	3	253	4		4	100	0	0
	133	1	Tottie Moon River PL	GIC Vicennzo Alfa-pol-cat CZ	2006-02-12	2011-01-21	1804	4	449	7		3	42.8571	4	57.1429
	348	2	GIC Ofra Haza O'kocim PL	CH Gucci Big Puss Crazy Blue	2007-04-15	2008-05-05	386	1		5		2	40	3	60
	350	2	GIC Ofra Haza O'kocim PL	WCH SC (FIFE) Azim Remko PL	2007-04-15	2009-09-25	894	2	508	4		2	50	2	50
	354	2	GIC Ofra Haza O'kocim PL	Gucci Von Hunday Bell Arden SK	2007-04-15	2011-04-11	1457	3	563	5		3	60	2	40
	358	2	GIC Ofra Haza O'kocim PL	Alvin Pasja PL	2007-04-15	2012-04-21	1833	4	376	6		4	66.6667	2	33.3333
	349	3	EC Ambrozja Milusińscy PL	WCH Edgar Bry-per PL	2008-05-05	2009-06-07	398	1		7		4	57.1429	3	42.8571
	351	3	EC Ambrozja Milusińscy PL	Gucci Von Hunday Bell Arden SK	2008-05-05	2010-03-18	682	2	284	4		1	25	3	75
	355	3	EC Ambrozja Milusińscy PL	WCH SC (FIFE) Azim Remko PL	2008-05-05	2011-05-01	1091	3	409	8		6	75	2	25
	360	3	EC Ambrozja Milusińscy PL	IC Alvin of Bea Sky PL	2008-05-05	2013-04-20	1811	4	720	7		3	42.8571	4	57.1429
	362	3	EC Ambrozja Milusińscy PL	WCH EE Winston William Feretty	2008-05-05	2014-03-19	2144	5	333	6		3	50	3	50
	366	3	EC Ambrozja Milusińscy PL	WCH Nicolas Milusińscy PL	2008-05-05	2015-03-04	2494	6	350	5		1	20	4	80
	372	3	EC Ambrozja Milusińscy PL	WCH Nicolas Milusińscy PL	2008-05-05	2016-01-16	2812	7	318	7		4	57.1429	3	42.8571
	353	4	GIC Ananke Sybilla PL	CH Rusty Vom Lindenpalais	2008-08-11	2010-08-28	747	1		5		4	80	1	20
	396	5	IC Tamya Idol PL	WCH SC (FIFE) Azim Remko PL	2008-09-10	2013-03-11	1643	3		6		2	33.3333	4	66.6667
	398	5	IC Tamya Idol PL	CH Gudvangen's Ruby	2008-09-10	2014-01-30	1968	4	325	5		2	40	3	60
	402	5	IC Tamya Idol PL	CH Gudvangen's Ruby	2008-09-10	2014-11-07	2249	5	281	5		3	60	2	40
	411	5	IC Tamya Idol PL	CH Romeo Estibri PL	2008-09-10	2016-06-03	2823	6	574	4		1	25	3	75
	352	6	Blue Bee Lah-di-dah PL	WCH Aslan Sybilla PL	2009-07-16	2010-08-09	389	1		4		1	25	3	75
	356	6	Blue Bee Lah-di-dah PL	WCH Aslan Sybilla PL	2009-07-16	2011-06-02	686	2	297	5		1	20	4	80
	131	7	EC Basia Bonifacy PL	GIC Vicennzo Alfa-pol-cat CZ	2009-10-29	2011-01-02	430	1		3		1	33.3333	2	66.6667
	132	7	EC Basia Bonifacy PL	GIC Vicennzo Alfa-pol-cat CZ	2009-10-29	2012-01-02	795	2	365	2		2	100	0	0
	134	7	EC Basia Bonifacy PL	GIC Dio Lion Finch Nest PL	2009-10-29	2012-11-16	1114	3	319	6		2	33.3333	4	66.6667
	137	7	EC Basia Bonifacy PL	GIC Dio Lion Finch Nest PL	2009-10-29	2013-10-14	1446	4	332	7		3	42.8571	4	57.1429
	138	7	EC Basia Bonifacy PL	WCH Carbo 7-Tajemnic PL	2009-10-29	2014-10-17	1814	5	368	5		2	40	3	60
	139	7	EC Basia Bonifacy PL	WCH Carbo 7-Tajemnic PL	2009-10-29	2015-05-12	2021	6	207	7		3	42.8571	4	57.1429
	141	7	EC Basia Bonifacy PL	WCH Carbo 7-Tajemnic PL	2009-10-29	2016-02-10	2295	7	274	7		4	57.1429	3	42.8571
	144	7	EC Basia Bonifacy PL	WCH Carbo 7-Tajemnic PL	2009-10-29	2017-01-20	2640	8	345	5		3	60	2	40
	148	7	EC Basia Bonifacy PL	WCH Carbo 7-Tajemnic PL	2009-10-29	2017-10-29	2922	9	282	5		2	40	3	60
	357	8	IC Deedee Lah-di-dah PL	Alvin Pasja PL	2010-07-09	2011-08-31	418	1		7		3	42.8571	4	57.1429
	361	8	IC Deedee Lah-di-dah PL	WCH EE Winston William Feretty	2010-07-09	2013-06-30	1087	2	669	5		1	20	4	80
	365	8	IC Deedee Lah-di-dah PL	WCH EE Winston William Feretty	2010-07-09	2014-09-07	1521	3	434	7		0	0	7	100
	370	8	IC Deedee Lah-di-dah PL	WCH EE Winston William Feretty	2010-07-09	2015-12-03	1973	4	452	3		1	33.3333	2	66.6667
	376	8	IC Deedee Lah-di-dah PL	WCH EE Winston William Feretty	2010-07-09	2016-10-09	2284	5	311	3		3	100	0	0
	285	9	Eve Makky PL	GIC Templegates Casanova	2011-01-21	2012-04-25	460	1		7		5	71.4286	2	28.5714
	286	9	Eve Makky PL	IC Pandit Tango PL	2011-01-21	2014-02-23	1129	2	669	7		3	42.8571	4	57.1429
	287	9	Eve Makky PL	IC Pandit Tango PL	2011-01-21	2014-10-17	1365	3	236	6		3	50	3	50
	290	9	Eve Makky PL	IC Davinchi Dunkan From Fern Flower LV	2011-01-21	2015-08-20	1672	4	307	7		4	57.1429	3	42.8571
	291	9	Eve Makky PL	IC Pandit Tango PL	2011-01-21	2016-02-11	1847	5	175	6		4	66.6667	2	33.3333
	295	9	Eve Makky PL	IC Templegates Vivaldi	2011-01-21	2017-04-04	2265	6	418	7		2	28.5714	5	71.4286
	135	10	CH Holiday Milusińscy PL	GIC Dio Lion Finch Nest PL	2011-05-01	2012-12-06	585	1		4		1	25	3	75
	136	10	CH Holiday Milusińscy PL	GIC Dio Lion Finch Nest PL	2011-05-01	2013-08-08	830	2	245	5		3	60	2	40
	359	11	IC India Milusińscy PL	Alvin Pasja PL	2011-06-02	2012-04-23	326	1		6		3	50	3	50
	363	11	IC India Milusińscy PL	WCH EE Winston William Feretty	2011-06-02	2014-03-24	1026	2	700	4		0	0	4	100
	368	11	IC India Milusińscy PL	WCH Nicolas Milusińscy PL	2011-06-02	2015-07-26	1515	3	489	1		0	0	1	100
	375	11	IC India Milusińscy PL	IC Tadzio Milusińscy PL	2011-06-02	2016-09-13	1930	4	415	7		2	28.5714	5	71.4286
	85	12	CH Donau Honorable CZ	Pampurred Khalfani	2011-08-09	2014-09-30	1148	3		5		2	40	3	60
	86	12	CH Donau Honorable CZ	IC Armani Silky Babe CZ	2011-08-09	2015-08-16	1468	4	320	3		0	0	3	100
	288	13	Amy Zojka PL	CH Eddi Vom Kreuzanger	2012-04-25	2014-11-05	924	1		3		1	33.3333	2	66.6667
	289	13	Amy Zojka PL	CH Eddi Vom Kreuzanger	2012-04-25	2015-05-23	1123	2	199	3		1	33.3333	2	66.6667
	292	13	Amy Zojka PL	CH Hadrian Ars Britannica PL	2012-04-25	2016-07-13	1540	3	417	3		1	33.3333	2	66.6667
	294	13	Amy Zojka PL	CH Vincent Ars Britannica PL	2012-04-25	2017-02-07	1749	4	209	4		2	50	2	50
	298	13	Amy Zojka PL	JCH Erle Brave Heart	2012-04-25	2017-08-04	1927	5	178	2		1	50	1	50
	397	14	Lucy Idol PL	GIC IC (FIFe) Otomar Jarzębinowe Urocz	2012-04-25	2013-06-06	407	1		8		5	62.5	3	37.5
	400	14	Lucy Idol PL	CH Gudvangen's Ruby	2012-04-25	2014-03-24	698	2	291	6		4	66.6667	2	33.3333
	104	15	Nemezis Kwiat Jabłoni PL	GIC Chilli Alfa-pol-cat CZ	2012-04-30	2013-08-24	481	1		3		1	33.3333	2	66.6667
	107	15	Nemezis Kwiat Jabłoni PL	Wch Ami Eniola PL	2012-04-30	2015-05-19	1114	2	633	4		2	50	2	50
	110	15	Nemezis Kwiat Jabłoni PL	GIC Łasuch Koty u Ali PL	2012-04-30	2016-02-13	1384	3	270	2		2	100	0	0
	117	15	Nemezis Kwiat Jabłoni PL	GIC Łasuch Koty u Ali PL	2012-04-30	2017-11-25	2035	4	651	4		2	50	2	50
	120	15	Nemezis Kwiat Jabłoni PL	GIC Łasuch Koty u Ali PL	2012-04-30	2018-12-01	2406	5	371	1		0	0	1	100
	105	16	Amfa Z M7 PL	Ic Ice Kwiat Jabłoni	2012-07-25	2014-09-09	776	1		4		3	75	1	25
	109	16	Amfa Z M7 PL	GIC Łasuch Koty u Ali PL	2012-07-25	2015-08-29	1130	2	354	4		2	50	2	50
	113	16	Amfa Z M7 PL	GIC Łasuch Koty u Ali PL	2012-07-25	2016-09-06	1504	3	374	5		2	40	3	60
	122	16	Amfa Z M7 PL	CH Mezo Tocoś PL	2012-07-25	2019-02-24	2405	4	901	1		1	100	0	0
	364	17	CH Hana Szylkrecja PL	WCH EE Winston William Feretty	2012-08-23	2014-05-26	641	1		3		2	66.6667	1	33.3333
	367	17	CH Hana Szylkrecja PL	WCH Nicolas Milusińscy PL	2012-08-23	2015-04-11	961	2	320	2		0	0	2	100
	369	17	CH Hana Szylkrecja PL	WCH Nicolas Milusińscy PL	2012-08-23	2015-10-21	1154	3	193	5		4	80	1	20
	374	17	CH Hana Szylkrecja PL	WCH CH (FIFe) Patos De Minas Honorable	2012-08-23	2016-07-18	1425	4	271	6		2	33.3333	4	66.6667
	140	18	EC Elza Bonifacy PL	WCH Carbo 7-Tajemnic PL	2012-11-16	2015-05-15	910	1		5		1	20	4	80
	142	18	EC Elza Bonifacy PL	WCH Carbo 7-Tajemnic PL	2012-11-16	2016-04-21	1252	2	342	5		3	60	2	40
	145	18	EC Elza Bonifacy PL	WCH Carbo 7-Tajemnic PL	2012-11-16	2017-09-03	1752	3	500	5		3	60	2	40
	151	18	EC Elza Bonifacy PL	WCH Carbo 7-Tajemnic PL	2012-11-16	2018-09-08	2122	4	370	5		1	20	4	80
	154	18	EC Elza Bonifacy PL	WCH Carbo 7-Tajemnic PL	2012-11-16	2019-05-20	2376	5	254	5		3	60	2	40
	221	19	CH Hannah Gwiazdeczka PL	Aksamit Agnesiada PL	2013-02-20	2016-04-28	1163	1		3		0	0	3	100
	225	19	CH Hannah Gwiazdeczka PL	GIC Yuri Estibri PL	2013-02-20	2017-07-02	1593	2	430	4		0	0	4	100
	401	20	CH Aria Pareno PL	CH Gudvangen's Ruby	2013-03-11	2014-10-19	587	1		3		3	100	0	0
	406	20	CH Aria Pareno PL	CH Yale Von Grigoleit	2013-03-11	2015-07-09	850	2	263	5		1	20	4	80
	414	20	CH Aria Pareno PL	CH Fortunat Of Mroja PL	2013-03-11	2016-11-14	1344	3	494	2		1	50	1	50
	426	20	CH Aria Pareno PL	CH Fortunat Of Mroja PL	2013-03-11	2017-10-16	1680	4	336	2		0	0	2	100
	428	20	CH Aria Pareno PL	CH Adonis Basanti PL	2013-03-11	2018-02-16	1803	5	123	4		3	75	1	25
	442	20	CH Aria Pareno PL	GIC Oberyn Pareno PL	2013-03-11	2019-12-13	2468	6	665	2		1	50	1	50
	403	21	GIC Anthea Pareno PL	CH Gudvangen's Ruby	2013-03-11	2015-02-16	707	2		7		3	42.8571	4	57.1429
	408	21	GIC Anthea Pareno PL	WCH Carbo 7-Tajemnic PL	2013-03-11	2016-03-05	1090	3	383	6		4	66.6667	2	33.3333
	420	21	GIC Anthea Pareno PL	CH Romeo Estibri PL	2013-03-11	2017-04-22	1503	4	413	4		1	25	3	75
	429	21	GIC Anthea Pareno PL	CH Adonis Basanti PL	2013-03-11	2018-02-18	1805	5	302	5		1	20	4	80
	441	21	GIC Anthea Pareno PL	GIC Oberyn Pareno PL	2013-03-11	2019-09-11	2375	6	570	6		3	50	3	50
	446	21	GIC Anthea Pareno PL	GIC Oberyn Pareno PL	2013-03-11	2020-08-21	2720	7	345	4		3	75	1	25
	409	22	Emma Pareno PL	CH Romeo Estibri PL	2013-03-24	2016-03-16	1088	2		3		1	33.3333	2	66.6667
	415	22	Emma Pareno PL	CH Romeo Estibri PL	2013-03-24	2016-11-18	1335	3	247	7		4	57.1429	3	42.8571
	425	22	Emma Pareno PL	Dionizy Megilla PL	2013-03-24	2017-10-09	1660	4	325	6		3	50	3	50
	436	22	Emma Pareno PL	Dionizy Megilla PL	2013-03-24	2018-07-24	1948	5	288	4		3	75	1	25
	440	22	Emma Pareno PL	GIC Xemir Pareno PL	2013-03-24	2019-08-08	2328	6	380	2		2	100	0	0
	443	22	Emma Pareno PL	GIC Oberyn Pareno PL	2013-03-24	2020-03-11	2544	7	216	5		2	40	3	60
	448	22	Emma Pareno PL	GIC Xemir Pareno PL	2013-03-24	2021-02-08	2878	8	334	1		1	100	0	0
	453	22	Emma Pareno PL	CH Jon Bon Jovi Yuffie PL	2013-03-24	2022-04-26	3320	9	442	1		1	100	0	0
	106	23	Bessi Cats Paradise PL	Ch PL Nilfgaard Ramzzi	2013-04-22	2015-01-21	639	1		3		2	66.6667	1	33.3333
	108	23	Bessi Cats Paradise PL	GIC Łasuch Koty u Ali PL	2013-04-22	2015-08-16	846	2	207	3		1	33.3333	2	66.6667
	112	23	Bessi Cats Paradise PL	GIC Łasuch Koty u Ali PL	2013-04-22	2016-07-27	1192	3	346	4		1	25	3	75
	116	23	Bessi Cats Paradise PL	WCH Quinten Hoedy's Angels	2013-04-22	2017-07-24	1554	4	362	4		2	50	2	50
	254	24	JCH Brenna Pareno PL	CH I'm Mr. Cookie Aluona LT	2013-06-06	2015-10-23	869	1		4		2	50	2	50
	255	24	JCH Brenna Pareno PL	CH I'm Mr. Cookie Aluona LT	2013-06-06	2016-06-22	1112	2	243	9		3	33.3333	6	66.6667
	260	24	JCH Brenna Pareno PL	GIC Bacardi Yuffie PL	2013-06-06	2017-09-04	1551	3	439	4		3	75	1	25
	263	24	JCH Brenna Pareno PL	CH I'm Mr. Cookie Aluona LT	2013-06-06	2018-06-06	1826	4	275	6		3	50	3	50
	269	24	JCH Brenna Pareno PL	GIC Bacardi Yuffie PL	2013-06-06	2019-05-29	2183	5	357	5		2	40	3	60
	275	24	JCH Brenna Pareno PL	GIC Bacardi Yuffie PL	2013-06-06	2021-01-11	2776	6	593	1		1	100	0	0
	220	25	CH Angelika Bona Dea	IC Harry Cameo Estibri PL	2013-08-29	2016-02-20	905	1		4		4	100	0	0
	252	26	CH PL Brielma Bilayla	IC Beetle Blue Maya Beast CZ	2013-10-18	2015-01-04	443	1		4		1	25	3	75
	253	26	CH PL Brielma Bilayla	CH I'm Mr. Cookie Aluona LT	2013-10-18	2015-09-04	686	2	243	2		1	50	1	50
	258	26	CH PL Brielma Bilayla	CH I'm Mr. Cookie Aluona LT	2013-10-18	2016-12-14	1153	3	467	1		1	100	0	0
	1	27	Xendi Lider*Pl	IC Ukalequ Idol*Pl	2014-02-26	2015-02-23	362	1		6		4	66.6667	2	33.3333
	2	27	Xendi Lider*Pl	IC Ukalequ Idol*Pl	2014-02-26	2015-08-23	543	2	181	5		2	40	3	60
	3	27	Xendi Lider*Pl	IC Ukalequ Idol*Pl	2014-02-26	2016-03-14	747	3	204	6		4	66.6667	2	33.3333
	9	27	Xendi Lider*Pl	Dolce Słodziak PL	2014-02-26	2016-12-20	1028	4	281	3		2	66.6667	1	33.3333
	405	28	Dolce Vita Pareno PL	CH Yale Von Grigoleit	2014-03-17	2015-06-22	462	1		5		2	40	3	60
	413	28	Dolce Vita Pareno PL	CH Romeo Estibri PL	2014-03-17	2016-06-09	815	2	353	1		1	100	0	0
	111	29	Hana Kocie Pragnienie PL	GIC Łasuch Koty u Ali PL	2014-03-20	2016-03-01	712	1		6		2	33.3333	4	66.6667
	114	29	Hana Kocie Pragnienie PL	GIC Łasuch Koty u Ali PL	2014-03-20	2017-01-09	1026	2	314	4		2	50	2	50
	118	29	Hana Kocie Pragnienie PL	GIC Łasuch Koty u Ali PL	2014-03-20	2017-11-27	1348	3	322	5		3	60	2	40
	121	29	Hana Kocie Pragnienie PL	GIC Łasuch Koty u Ali PL	2014-03-20	2018-12-04	1720	4	372	5		2	40	3	60
	404	30	Emma Pareno PL	CH Yale Von Grigoleit	2014-03-24	2015-06-07	440	1		4		1	25	3	75
	256	31	PL Bri-misie Valerie	GIC Bacardi Yuffie PL	2014-07-07	2016-06-24	718	1		3		0	0	3	100
	259	31	PL Bri-misie Valerie	GIC Bacardi Yuffie PL	2014-07-07	2017-05-04	1032	2	314	6		2	33.3333	4	66.6667
	261	31	PL Bri-misie Valerie	GIC Bacardi Yuffie PL	2014-07-07	2017-10-30	1211	3	179	3		2	66.6667	1	33.3333
	262	31	PL Bri-misie Valerie	GIC Bacardi Yuffie PL	2014-07-07	2018-01-25	1298	4	87	2		2	100	0	0
	265	31	PL Bri-misie Valerie	GIC Bacardi Yuffie PL	2014-07-07	2018-12-01	1608	5	310	4		1	25	3	75
	407	32	Nala Megilla PL	CH Yale Von Grigoleit	2014-07-11	2015-08-05	390	1		2		1	50	1	50
	410	32	Nala Megilla PL	CH Romeo Estibri PL	2014-07-11	2016-05-05	664	2	274	3		1	33.3333	2	66.6667
	417	32	Nala Megilla PL	CH Fortunat Of Mroja PL	2014-07-11	2017-02-24	959	3	295	4		1	25	3	75
	431	32	Nala Megilla PL	CH Fortunat Of Mroja PL	2014-07-11	2018-02-28	1328	4	369	2		1	50	1	50
	4	33	Ch. Neomagic Cherry Land PL	IC Edison Island of Angels*HU	2014-09-25	2016-03-21	543	1		2		0	0	2	100
	6	33	Ch. Neomagic Cherry Land PL	Rokki Vom Werratalstern	2014-09-25	2016-09-13	719	2	176	2		2	100	0	0
	87	34	Emily Lovely Fairy PL	CH Crystal Flame's Ohio's Midnight Blue	2014-09-30	2016-06-14	623	1		3		2	66.6667	1	33.3333
	88	34	Emily Lovely Fairy PL	CH Crystal Flame's Ohio's Midnight Blue	2014-09-30	2017-03-25	907	2	284	4		3	75	1	25
	373	35	IC Qiana Agilis Cattus PL	WCH EE Winston William Feretty	2014-10-03	2016-06-10	616	1		3		0	0	3	100
	378	35	IC Qiana Agilis Cattus PL	WCH Nicolas Milusińscy PL	2014-10-03	2017-08-07	1039	2	423	1		0	0	1	100
	381	35	IC Qiana Agilis Cattus PL	IC Keksi Silky Babe CZ	2014-10-03	2018-07-06	1372	3	333	2		1	50	1	50
	143	36	GIC Inka Bonifacy PL	GIC Red Nagada PL	2014-10-17	2016-05-30	591	1		6		3	50	3	50
	146	36	GIC Inka Bonifacy PL	GIC Red Nagada PL	2014-10-17	2017-09-17	1066	2	475	6		3	50	3	50
	150	36	GIC Inka Bonifacy PL	GIC Zahid Nagada PL	2014-10-17	2018-07-17	1369	3	303	4		2	50	2	50
	155	36	GIC Inka Bonifacy PL	SC No Fear Of Royal Angel CZ	2014-10-17	2019-07-31	1748	4	379	2		0	0	2	100
	159	36	GIC Inka Bonifacy PL	SC No Fear Of Royal Angel CZ	2014-10-17	2020-09-08	2153	5	405	3		3	100	0	0
	371	37	Noddy Sublime PL	IC Lion of Lions Lah-di-dah PL	2014-10-23	2016-01-10	444	1		1		1	100	0	0
	268	38	Duffy Golden Teddy's PL	GIC Bacardi Yuffie PL	2014-12-11	2019-05-22	1623	4		3		1	33.3333	2	66.6667
	281	38	Duffy Golden Teddy's PL	Thodor yoslaine PL	2014-12-11	2022-12-04	2915	5	1292	2		2	100	0	0
	222	39	Xara Bella Moon Sissi CZ	GIC Yuri Estibri PL	2015-02-10	2016-05-26	471	1		4		3	75	1	25
	226	39	Xara Bella Moon Sissi CZ	Xaro coobricat	2015-02-10	2017-07-18	889	2	418	4		2	50	2	50
	230	39	Xara Bella Moon Sissi CZ	CH BG Foxyland Cassius Clay	2015-02-10	2018-09-28	1326	3	437	2		0	0	2	100
	235	39	Xara Bella Moon Sissi CZ	IC Harry Atrium-principis PL	2015-02-10	2020-02-24	1840	4	514	1		1	100	0	0
	412	40	Hermiona Pareno PL	GIC Charlie Bleu Madame PL	2015-02-16	2016-06-04	474	1		4		2	50	2	50
	416	40	Hermiona Pareno PL	CH Romeo Estibri PL	2015-02-16	2017-01-06	690	2	216	6		2	33.3333	4	66.6667
	427	40	Hermiona Pareno PL	CH Adonis Basanti PL	2015-02-16	2018-02-01	1081	3	391	4		2	50	2	50
	437	40	Hermiona Pareno PL	CH Adonis Basanti PL	2015-02-16	2019-01-21	1435	4	354	5		3	60	2	40
	444	40	Hermiona Pareno PL	GIC Oberyn Pareno PL	2015-02-16	2020-03-14	1853	5	418	3		2	66.6667	1	33.3333
	451	40	Hermiona Pareno PL	GIC Oberyn Pareno PL	2015-02-16	2021-07-04	2330	6	477	5		3	60	2	40
	454	40	Hermiona Pareno PL	CH Jon Bon Jovi Yuffie PL	2015-02-16	2022-10-09	2792	7	462	5		3	60	2	40
	11	41	Amiya Słodziak PL	Dolce Słodziak PL	2015-02-23	2017-03-04	740	1		6		4	66.6667	2	33.3333
	119	42	Dasza Tocoś PL	GIC Dante Haumea PL	2015-05-19	2017-12-19	945	1		5		3	60	2	40
	5	43	Khloe Klaudynka PL	Rokki Vom Werratalstern	2015-05-29	2016-06-26	394	1		6		3	50	3	50
	10	43	Khloe Klaudynka PL	Dolce Słodziak PL	2015-05-29	2017-02-24	637	2	243	6		1	16.6667	5	83.3333
	15	43	Khloe Klaudynka PL	Rokki Vom Werratalstern	2015-05-29	2017-12-19	935	3	298	6		1	16.6667	5	83.3333
	23	43	Khloe Klaudynka PL	Dolce Słodziak PL	2015-05-29	2018-10-28	1248	4	313	4		2	50	2	50
	29	43	Khloe Klaudynka PL	Amadeus of Last Hope CZ	2015-05-29	2019-08-20	1544	5	296	3		2	66.6667	1	33.3333
	41	43	Khloe Klaudynka PL	Dolce Słodziak PL	2015-05-29	2020-07-17	1876	6	332	3		3	100	0	0
	49	43	Khloe Klaudynka PL	L'Truffle Modus Vivendi	2015-05-29	2021-03-20	2122	7	246	2		0	0	2	100
	8	44	Laska Johny CZ	IC Ukalequ Idol*Pl	2015-07-17	2016-11-03	475	1		4		3	75	1	25
	14	44	Laska Johny CZ	Dolce Słodziak PL	2015-07-17	2017-09-15	791	2	316	4		2	50	2	50
	19	44	Laska Johny CZ	Dolce Słodziak PL	2015-07-17	2018-06-09	1058	3	267	2		2	100	0	0
	25	44	Laska Johny CZ	Dolce Słodziak PL	2015-07-17	2019-02-24	1318	4	260	3		2	66.6667	1	33.3333
	32	44	Laska Johny CZ	Dolce Słodziak PL	2015-07-17	2019-10-20	1556	5	238	1		0	0	1	100
	7	45	Angie Libretto PL	Rokki Vom Werratalstern	2015-08-03	2016-10-24	448	1		7		5	71.4286	2	28.5714
	12	45	Angie Libretto PL	Dolce Słodziak PL	2015-08-03	2017-03-21	596	2	148	5		4	80	1	20
	16	45	Angie Libretto PL	Rokki Vom Werratalstern	2015-08-03	2018-02-03	915	3	319	5		3	60	2	40
	293	46	Fancy Zojka PL	CH Vincent Ars Britannica PL	2015-08-20	2016-08-13	359	1		6		4	66.6667	2	33.3333
	296	46	Fancy Zojka PL	IC Templegates Vivaldi	2015-08-20	2017-04-17	606	2	247	6		3	50	3	50
	299	46	Fancy Zojka PL	CH Vincent Ars Britannica PL	2015-08-20	2017-10-24	796	3	190	5		4	80	1	20
	302	46	Fancy Zojka PL	CH Lemurcat Owen Zojka PL	2015-08-20	2018-06-02	1017	4	221	7		4	57.1429	3	42.8571
	306	46	Fancy Zojka PL	CH Lemurcat Owen Zojka PL	2015-08-20	2019-04-19	1338	5	321	5		2	40	3	60
	257	47	Coco Chanel Yuffie PL	GIC Bacardi Yuffie PL	2015-09-04	2016-10-18	410	1		4		1	25	3	75
	201	48	Ulka z Tęczowego Ogrodu PL	WCH Hammer Fluffy World	2015-12-13	2020-01-29	1508	3		3		1	33.3333	2	66.6667
	207	48	Ulka z Tęczowego Ogrodu PL	Boss Galinda PL	2015-12-13	2021-04-08	1943	4	435	3		2	66.6667	1	33.3333
	418	49	Julia Lazy Town PL	CH Fortunat Of Mroja PL	2016-01-01	2017-03-08	432	1		3		2	66.6667	1	33.3333
	445	50	Electra Ballisima PL	GIC Oberyn Pareno PL	2016-01-03	2020-04-27	1576	1		5		3	60	2	40
	449	50	Electra Ballisima PL	CH Jon Bon Jovi Yuffie PL	2016-01-03	2021-02-27	1882	2	306	7		5	71.4286	2	28.5714
	379	51	CH Yoko Milusińscy PL	GIC Romeo Daymon PL	2016-01-16	2018-01-01	716	1		3		0	0	3	100
	384	51	CH Yoko Milusińscy PL	CH Alladyn Pasja PL	2016-01-16	2019-01-29	1109	2	393	4		1	25	3	75
	89	52	Orinoko Di Dworek PL	CH Crystal Flame's Ohio's Midnight Blue	2016-01-28	2017-05-14	472	1		3		2	66.6667	1	33.3333
	92	52	Orinoko Di Dworek PL	IC Nefryt Lovely Fairy PL	2016-01-28	2019-03-31	1158	2	686	2		2	100	0	0
	115	53	Gaja Tocoś PL	GIC Dante Haumea PL	2016-02-13	2017-07-01	504	1		7		4	57.1429	3	42.8571
	224	54	CH Candy Girl British Home PL	GIC Yuri Estibri PL	2016-02-20	2017-05-13	448	1		1		1	100	0	0
	223	55	CH Cookie Girl British Home PL	GIC Yuri Estibri PL	2016-02-20	2017-04-19	424	1		3		2	66.6667	1	33.3333
	227	55	CH Cookie Girl British Home PL	GIC Yuri Estibri PL	2016-02-20	2018-02-11	722	2	298	3		0	0	3	100
	232	55	CH Cookie Girl British Home PL	CH Kuskus British Home PL	2016-02-20	2019-03-09	1113	3	391	2		0	0	2	100
	241	55	CH Cookie Girl British Home PL	CH Caledonian Rio Grande	2016-02-20	2021-01-11	1787	4	674	4		3	75	1	25
	419	56	Melody Pareno PL	CH Romeo Estibri PL	2016-03-05	2017-03-13	373	1		3		1	33.3333	2	66.6667
	421	57	Nimloth Pareno PL	Dionizy Megilla PL	2016-03-16	2017-05-06	416	1		2		0	0	2	100
	433	57	Nimloth Pareno PL	Dionizy Megilla PL	2016-03-16	2018-03-09	723	2	307	2		2	100	0	0
	147	58	Masza Bonifacy PL	GIC Red Nagada PL	2016-04-21	2017-09-23	520	1		4		2	50	2	50
	149	58	Masza Bonifacy PL	GIC Red Nagada PL	2016-04-21	2018-05-20	759	2	239	7		3	42.8571	4	57.1429
	152	58	Masza Bonifacy PL	CH Frugo Blask Beskidu PL	2016-04-21	2019-01-08	992	3	233	6		1	16.6667	5	83.3333
	157	58	Masza Bonifacy PL	GIC Romeo Daymon PL	2016-04-21	2020-03-11	1420	4	428	2		2	100	0	0
	161	58	Masza Bonifacy PL	SC No Fear Of Royal Angel CZ	2016-04-21	2021-01-03	1718	3	298	1		1	100	0	0
	163	58	Masza Bonifacy PL	GIC Yang Ethos Empire Of Cat RU	2016-04-21	2021-11-11	2030	4	312	4		3	75	1	25
	166	58	Masza Bonifacy PL	GIC Yang Ethos Empire Of Cat RU	2016-04-21	2023-07-23	2649	5	619	2		0	0	2	100
	423	59	Octavia Pareno PL	Dionizy Megilla PL	2016-05-05	2017-06-13	404	1		1		0	0	1	100
	432	59	Octavia Pareno PL	Dionizy Megilla PL	2016-05-05	2018-03-03	667	2	263	4		2	50	2	50
	13	60	Becia Klakier PL	Dolce Słodziak PL	2016-05-30	2017-07-22	418	1		5		0	0	5	100
	21	60	Becia Klakier PL	Rokki Vom Werratalstern	2016-05-30	2018-06-19	750	2	332	4		1	25	3	75
	37	60	Becia Klakier PL	Amadeus of Last Hope CZ	2016-05-30	2020-03-05	1375	3	625	8		4	50	4	50
	424	61	CH Robina Pareno PL	GIC Oberyn Pareno PL	2016-06-04	2017-07-28	419	1		3		3	100	0	0
	435	61	CH Robina Pareno PL	GIC Oberyn Pareno PL	2016-06-04	2018-04-24	689	2	270	4		3	75	1	25
	447	61	CH Robina Pareno PL	GIC Oberyn Pareno PL	2016-06-04	2020-10-10	1589	3	900	4		2	50	2	50
	450	61	CH Robina Pareno PL	CH Jon Bon Jovi Yuffie PL	2016-06-04	2021-06-29	1851	4	262	3		1	33.3333	2	66.6667
	452	61	CH Robina Pareno PL	GIC Oberyn Pareno PL	2016-06-04	2022-04-14	2140	5	289	5		1	20	4	80
	422	62	Saphira Pareno PL	Dionizy Megilla PL	2016-06-09	2017-06-11	367	1		3		0	0	3	100
	430	62	Saphira Pareno PL	Dionizy Megilla PL	2016-06-09	2018-02-26	627	2	260	4		2	50	2	50
	301	63	Holly Zojka PL	JCH Erle Brave Heart	2016-07-13	2018-03-27	622	1		2		1	50	1	50
	303	63	Holly Zojka PL	CH Lemurcat Owen Zojka PL	2016-07-13	2018-09-03	782	2	160	2		0	0	2	100
	377	64	GIC Antonia Milusińscy PL	WCH Nicolas Milusińscy PL	2016-07-18	2017-06-21	338	1		4		2	50	2	50
	382	64	GIC Antonia Milusińscy PL	GIC Romeo Daymon PL	2016-07-18	2018-07-18	730	2	392	9		5	55.5556	4	44.4444
	389	64	GIC Antonia Milusińscy PL	GIC Romeo Daymon PL	2016-07-18	2020-09-11	1516	3	786	2		1	50	1	50
	392	64	GIC Antonia Milusińscy PL	WCH Nicolas Milusińscy PL	2016-07-18	2022-03-04	2055	4	539	4		4	100	0	0
	197	65	CH Galinda Nikilandia PL	WCH Hammer Fluffy World	2016-07-30	2018-04-09	618	1		7		5	71.4286	2	28.5714
	297	66	Xisi Zojka Aus Curbechi	JCH Erle Brave Heart	2016-08-21	2017-07-01	314	1		4		2	50	2	50
	167	67	Roma Lider PL	IC Ciniminis Mihr's TR	2016-09-12	2017-12-03	447	1		6		4	66.6667	2	33.3333
	168	67	Roma Lider PL	Orlando Bonibrit LT	2016-09-12	2018-09-07	725	2	278	5		2	40	3	60
	172	67	Roma Lider PL	Orlando Bonibrit LT	2016-09-12	2019-11-08	1152	3	427	10		5	50	5	50
	176	67	Roma Lider PL	Calvin Samante-Bohemia CZ	2016-09-12	2020-09-24	1473	4	321	4		1	25	3	75
	179	67	Roma Lider PL	Orlando Bonibrit LT	2016-09-12	2021-05-21	1712	5	239	5		4	80	1	20
	184	67	Roma Lider PL	CH Harry Odyseus CZ	2016-09-12	2022-05-05	2061	6	349	5		3	60	2	40
	18	68	Fancy Słodziak PL	IC Ciniminis Mihr's TR	2016-09-13	2018-03-28	561	1		6		1	16.6667	5	83.3333
	34	68	Fancy Słodziak PL	Amadeus of Last Hope CZ	2016-09-13	2020-01-02	1206	2	645	3		1	33.3333	2	66.6667
	39	68	Fancy Słodziak PL	Amadeus of Last Hope CZ	2016-09-13	2020-07-09	1395	3	189	5		1	20	4	80
	52	68	Fancy Słodziak PL	Amadeus of Last Hope CZ	2016-09-13	2021-04-20	1680	4	285	3		2	66.6667	1	33.3333
	17	69	Fidji Słodziak PL	IC Ciniminis Mihr's TR	2016-09-13	2018-03-03	536	1		6		4	66.6667	2	33.3333
	33	69	Fidji Słodziak PL	Amadeus of Last Hope CZ	2016-09-13	2019-11-07	1150	2	614	3		1	33.3333	2	66.6667
	44	69	Fidji Słodziak PL	Ekler Słodziak PL	2016-09-13	2020-10-01	1479	3	329	7		4	57.1429	3	42.8571
	304	70	JCH Golden Fortuna El'idt	JCH Erle Brave Heart	2016-09-25	2018-11-03	769	1		3		2	66.6667	1	33.3333
	309	70	JCH Golden Fortuna El'idt	JCH Erle Brave Heart	2016-09-25	2019-05-30	977	2	208	2		2	100	0	0
	313	70	JCH Golden Fortuna El'idt	CH Lemurcat Owen Zojka PL	2016-09-25	2020-04-29	1312	3	335	3		2	66.6667	1	33.3333
	321	70	JCH Golden Fortuna El'idt	CH Fox Cub Wookie From Raven City	2016-09-25	2021-07-18	1757	4	445	5		2	40	3	60
	336	70	JCH Golden Fortuna El'idt	CH Goldmine Eagle	2016-09-25	2022-09-10	2176	5	419	4		1	25	3	75
	380	71	Calypso Milusińscy PL	IC James Szylkrecja PL	2016-10-09	2018-01-06	454	1		3		0	0	3	100
	383	71	Calypso Milusińscy PL	CH Alladyn Pasja PL	2016-10-09	2018-11-19	771	2	317	6		3	50	3	50
	387	72	IC Cortina Milusińscy PL	GIC Romeo Daymon PL	2016-10-09	2020-03-29	1267	1		2		2	100	0	0
	90	73	Isadora British Fortune SK	CH Crystal Flame's Ohio's Midnight Blue	2016-10-14	2018-04-14	547	1		6		4	66.6667	2	33.3333
	93	73	Isadora British Fortune SK	CH Keanu Sens Lavres CZ	2016-10-14	2019-06-20	979	2	432	8		4	50	4	50
	20	74	Holy Słodziak PL	Dolce Słodziak PL	2016-11-03	2018-06-09	583	1		6		5	83.3333	1	16.6667
	26	74	Holy Słodziak PL	Dolce Słodziak PL	2016-11-03	2019-03-19	866	2	283	7		4	57.1429	3	42.8571
	38	74	Holy Słodziak PL	Dolce Słodziak PL	2016-11-03	2020-03-14	1227	3	361	5		4	80	1	20
	300	75	Diamond-pro Aisha	CH Nonpareil Faust	2016-11-11	2018-03-07	481	1		7		3	42.8571	4	57.1429
	305	75	Diamond-pro Aisha	CH Nonpareil Faust	2016-11-11	2019-04-05	875	2	394	5		1	20	4	80
	310	75	Diamond-pro Aisha	WCH IC (FIFe) Kamaro Bluemiś PL	2016-11-11	2019-10-01	1054	3	179	6		3	50	3	50
	315	75	Diamond-pro Aisha	CH Lemurcat Owen Zojka PL	2016-11-11	2020-06-06	1303	4	249	2		0	0	2	100
	322	75	Diamond-pro Aisha	CH Fox Cub Wookie From Raven City	2016-11-11	2021-08-05	1728	5	425	2		0	0	2	100
	330	75	Diamond-pro Aisha	Uslada leonardo	2016-11-11	2022-05-15	2011	6	283	1		0	0	1	100
	169	76	Layla Cat's Avenue PL	Summer Sky Of Last Hope CZ	2017-02-11	2018-11-05	632	1		6		5	83.3333	1	16.6667
	173	76	Layla Cat's Avenue PL	Orlando Bonibrit LT	2017-02-11	2019-12-10	1032	2	400	6		4	66.6667	2	33.3333
	174	76	Layla Cat's Avenue PL	Calvin Samante-Bohemia CZ	2017-02-11	2020-08-31	1297	3	265	3		2	66.6667	1	33.3333
	434	77	Bella Trillizo PL	CH Fortunat Of Mroja PL	2017-02-26	2018-03-11	378	1		1		1	100	0	0
	438	77	Bella Trillizo PL	CH Adonis Basanti PL	2017-02-26	2019-01-27	700	2	322	5		1	20	4	80
	91	78	JCH Karen Lovely Fairy PL	CH Keanu Sens Lavres CZ	2017-03-25	2018-06-21	453	1		1		1	100	0	0
	228	79	CH Goldenbri Annabella	GIC Yuri Estibri PL	2017-04-19	2018-03-17	332	1		6		3	50	3	50
	234	79	CH Goldenbri Annabella	GIC Yuri Estibri PL	2017-04-19	2019-10-08	902	2	570	3		2	66.6667	1	33.3333
	239	79	CH Goldenbri Annabella	IC Harry Atrium-principis PL	2017-04-19	2020-11-04	1295	3	393	3		1	33.3333	2	66.6667
	385	80	IC Inka Felis Finezja PL	CH Alladyn Pasja PL	2017-05-02	2019-02-21	660	1		3		2	66.6667	1	33.3333
	388	80	IC Inka Felis Finezja PL	CH Haribo Milusińscy PL	2017-05-02	2020-03-31	1064	2	404	3		2	66.6667	1	33.3333
	390	80	IC Inka Felis Finezja PL	CH Alladyn Pasja PL	2017-05-02	2021-02-12	1382	3	318	4		1	25	3	75
	394	80	IC Inka Felis Finezja PL	CH Haribo Milusińscy PL	2017-05-02	2023-04-25	2184	4	802	2		1	50	1	50
	229	81	KCH Gloria British Home PL	CH BG Foxyland Cassius Clay	2017-05-13	2018-08-26	470	1		2		0	0	2	100
	231	82	CH Jennifer Guess De Fetura PL	GIC Yuri Estibri PL	2017-06-26	2018-12-27	549	1		2		1	50	1	50
	238	82	CH Jennifer Guess De Fetura PL	IC Harry Atrium-principis PL	2017-06-26	2020-10-29	1221	2	672	3		0	0	3	100
	266	83	Hope Merlinowo PL	CH Jon Bon Jovi Yuffie PL	2017-07-21	2019-02-17	576	1		4		3	75	1	25
	271	83	Hope Merlinowo PL	GIC Bacardi Yuffie PL	2017-07-21	2020-03-08	961	2	385	5		0	0	5	100
	274	83	Hope Merlinowo PL	Uli Yuffie PL	2017-07-21	2020-11-12	1210	3	249	4		2	50	2	50
	277	83	Hope Merlinowo PL	CH Ulysses Chakram PL	2017-07-21	2021-11-12	1575	4	365	7		5	71.4286	2	28.5714
	280	83	Hope Merlinowo PL	Thodor yoslaine PL	2017-07-21	2022-10-26	1923	5	348	2		1	50	1	50
	123	84	CH Mela Tocoś PL	GIC Łasuch Koty u Ali PL	2017-07-24	2019-10-25	823	1		5		2	40	3	60
	124	84	CH Mela Tocoś PL	GIC Dante Haumea PL	2017-07-24	2021-09-16	1515	2	692	1		1	100	0	0
	125	84	CH Mela Tocoś PL	GIC Dante Haumea PL	2017-07-24	2022-05-12	1753	3	238	4		1	25	3	75
	126	84	CH Mela Tocoś PL	GIC Dante Haumea PL	2017-07-24	2022-11-08	1933	4	180	3		1	33.3333	2	66.6667
	127	84	CH Mela Tocoś PL	GIC Dante Haumea PL	2017-07-24	2023-03-20	2065	5	132	8		1	12.5	7	87.5
	128	84	CH Mela Tocoś PL	GIC Dante Haumea PL	2017-07-24	2023-07-27	2194	6	129	6		3	50	3	50
	264	85	Emocja Pareno PL	GIC Bacardi Yuffie PL	2017-07-28	2018-10-27	456	1		4		2	50	2	50
	267	85	Emocja Pareno PL	CH Jon Bon Jovi Yuffie PL	2017-07-28	2019-04-08	619	2	163	1		0	0	1	100
	273	85	Emocja Pareno PL	Uli Yuffie PL	2017-07-28	2020-09-01	1131	3	512	1		0	0	1	100
	283	85	Emocja Pareno PL	GIC Bacardi Yuffie PL	2017-07-28	2023-05-01	2103	4	972	4		1	25	3	75
	198	86	CH Agnes Galinda PL	WCH Hammer Fluffy World	2017-08-23	2019-03-31	585	1		3		2	66.6667	1	33.3333
	202	86	CH Agnes Galinda PL	WCH Hammer Fluffy World	2017-08-23	2020-02-08	899	2	314	3		0	0	3	100
	211	86	CH Agnes Galinda PL	WCH Hammer Fluffy World	2017-08-23	2021-09-02	1471	3	572	1		1	100	0	0
	218	86	CH Agnes Galinda PL	CH Kronos Galinda PL	2017-08-23	2023-06-12	2119	4	648	4		2	50	2	50
	22	87	Nelly Słodziak PL	Rokki Vom Werratalstern	2017-09-15	2018-08-18	337	1		7		1	14.2857	6	85.7143
	27	87	Nelly Słodziak PL	Rokki Vom Werratalstern	2017-09-15	2019-05-02	594	2	257	5		2	40	3	60
	153	88	CH Rose Bonifacy PL	CH Frugo Blask Beskidu PL	2017-09-17	2019-01-24	494	1		2		2	100	0	0
	156	88	CH Rose Bonifacy PL	SC No Fear Of Royal Angel CZ	2017-09-17	2020-02-11	877	2	383	7		1	14.2857	6	85.7143
	160	88	CH Rose Bonifacy PL	SC No Fear Of Royal Angel CZ	2017-09-17	2020-11-21	1161	3	284	5		2	40	3	60
	164	88	CH Rose Bonifacy PL	CH Haribo Milusińscy PL	2017-09-17	2022-04-22	1678	4	517	4		1	25	3	75
	24	89	Afera Kłebek Szczścia PL	Dolce Słodziak PL	2017-12-03	2019-01-27	420	1		6		3	50	3	50
	31	89	Afera Kłebek Szczścia PL	Amadeus of Last Hope CZ	2017-12-03	2019-10-07	673	2	253	4		1	25	3	75
	40	89	Afera Kłebek Szczścia PL	Amadeus of Last Hope CZ	2017-12-03	2020-07-16	956	3	283	4		3	75	1	25
	47	89	Afera Kłebek Szczścia PL	Amadeus of Last Hope CZ	2017-12-03	2021-02-15	1170	4	214	3		2	66.6667	1	33.3333
	56	89	Afera Kłebek Szczścia PL	Kamapesas Domino	2017-12-03	2021-08-29	1365	5	195	5		3	60	2	40
	63	89	Afera Kłebek Szczścia PL	Kamapesas Domino	2017-12-03	2022-05-11	1620	4	255	4		3	75	1	25
	74	89	Afera Kłebek Szczścia PL	Kamapesas Domino	2017-12-03	2023-04-01	1945	5	325	4		2	50	2	50
	83	89	Afera Kłebek Szczścia PL	Amadeus of Last Hope CZ	2017-12-03	2023-09-01	2098	6	153	4		3	75	1	25
	170	90	Ayla Kłębek Szczęścia PL	Summer Sky Of Last Hope CZ	2017-12-03	2019-01-17	410	1		5		4	80	1	20
	171	90	Ayla Kłębek Szczęścia PL	Orlando Bonibrit LT	2017-12-03	2019-10-01	667	2	257	5		2	40	3	60
	175	90	Ayla Kłębek Szczęścia PL	Calvin Samante-Bohemia CZ	2017-12-03	2020-09-09	1011	3	344	4		2	50	2	50
	180	90	Ayla Kłębek Szczęścia PL	Orlando Bonibrit LT	2017-12-03	2021-07-05	1310	4	299	3		1	33.3333	2	66.6667
	185	90	Ayla Kłębek Szczęścia PL	Orlando Bonibrit LT	2017-12-03	2022-06-12	1652	5	342	1		0	0	1	100
	28	91	Princess Słodziak PL	Dolce Słodziak PL	2018-02-03	2019-07-15	527	1		6		4	66.6667	2	33.3333
	36	91	Princess Słodziak PL	Dolce Słodziak PL	2018-02-03	2020-01-30	726	2	199	5		3	60	2	40
	42	91	Princess Słodziak PL	Dolce Słodziak PL	2018-02-03	2020-08-02	911	3	185	5		2	40	3	60
	51	91	Princess Słodziak PL	L'Truffle Modus Vivendi	2018-02-03	2021-04-06	1158	4	247	6		2	33.3333	4	66.6667
	439	92	Matylda Pareno PL	CH Adonis Basanti PL	2018-03-03	2019-04-19	412	1		3		0	0	3	100
	30	93	Ricci Słodziak PL	Amadeus of Last Hope CZ	2018-03-03	2019-09-16	562	1		2		1	50	1	50
	45	93	Ricci Słodziak PL	Ekler Słodziak PL	2018-03-03	2020-11-11	984	2	422	6		5	83.3333	1	16.6667
	53	93	Ricci Słodziak PL	L'Truffle Modus Vivendi	2018-03-03	2021-04-21	1145	3	161	4		1	25	3	75
	82	93	Ricci Słodziak PL	Amadeus of Last Hope CZ	2018-03-03	2023-08-22	1998	4	853	5		3	60	2	40
	35	94	Roma Słodziak PL	Amadeus of Last Hope CZ	2018-03-03	2020-01-06	674	2		6		2	33.3333	4	66.6667
	308	95	Pandora Zojka PL	CH Sir harry From Irenas Dream	2018-03-07	2019-05-13	432	1		5		3	60	2	40
	311	95	Pandora Zojka PL	CH Lemurcat Owen Zojka PL	2018-03-07	2020-02-17	712	2	280	4		2	50	2	50
	318	95	Pandora Zojka PL	CH Sir harry From Irenas Dream	2018-03-07	2021-04-07	1127	3	415	4		3	75	1	25
	329	95	Pandora Zojka PL	Prince From Silvery Queen	2018-03-07	2022-03-29	1483	4	356	4		3	75	1	25
	233	96	Kolendra British Home PL	GIC BG Eskimo Polaris	2018-03-17	2019-09-30	562	1		5		1	20	4	80
	242	96	Kolendra British Home PL	IC Harry Atrium-principis PL	2018-03-17	2021-04-14	1124	2	562	3		3	100	0	0
	307	97	Rose Golden Zojka PL	CH Lemurcat Owen Zojka PL	2018-03-27	2019-05-08	407	1		3		3	100	0	0
	312	97	Rose Golden Zojka PL	CH Lemurcat Owen Zojka PL	2018-03-27	2020-04-21	756	2	349	4		3	75	1	25
	320	97	Rose Golden Zojka PL	CH Fox Cub Wookie From Raven City	2018-03-27	2021-04-11	1111	3	355	4		1	25	3	75
	324	97	Rose Golden Zojka PL	CH Fox Cub Wookie From Raven City	2018-03-27	2021-10-03	1286	4	175	2		1	50	1	50
	200	98	Bella Galinda PL	IC Aaron Kruszewscy PL	2018-04-09	2019-07-31	478	1		2		1	50	1	50
	94	99	JCH Navojka Lovely Fairy PL	CH Keanu Sens Lavres CZ	2018-04-14	2020-04-21	738	1		5		4	80	1	20
	98	99	JCH Navojka Lovely Fairy PL	Grimaldi Dommely PL	2018-04-14	2021-07-17	1190	2	452	5		2	40	3	60
	270	100	Nati Yuffie PL	CH Jon Bon Jovi Yuffie PL	2018-06-06	2019-12-24	566	1		4		2	50	2	50
	276	100	Nati Yuffie PL	GIC Bacardi Yuffie PL	2018-06-06	2021-02-04	974	2	408	3		2	66.6667	1	33.3333
	278	100	Nati Yuffie PL	GIC Bacardi Yuffie PL	2018-06-06	2021-11-26	1269	3	295	6		3	50	3	50
	284	100	Nati Yuffie PL	GIC Bacardi Yuffie PL	2018-06-06	2023-09-12	1924	4	655	5		4	80	1	20
	199	101	Abi Negra Tul PL	Boss Galinda PL	2018-06-28	2019-04-27	303	1		4		1	25	3	75
	205	101	Abi Negra Tul PL	Boss Galinda PL	2018-06-28	2020-09-06	801	2	498	5		2	40	3	60
	209	101	Abi Negra Tul PL	Boss Galinda PL	2018-06-28	2021-05-02	1039	3	238	5		3	60	2	40
	158	102	Wiki Bonifacy PL	SC No Fear Of Royal Angel CZ	2018-07-17	2020-05-03	656	1		6		1	16.6667	5	83.3333
	162	102	Wiki Bonifacy PL	SC No Fear Of Royal Angel CZ	2018-07-17	2021-04-09	997	2	341	4		2	50	2	50
	165	102	Wiki Bonifacy PL	GIC Yang Ethos Empire Of Cat RU	2018-07-17	2022-04-26	1379	3	382	5		3	60	2	40
	386	103	IC Iwa Milusińscy PL	CH Haribo Milusińscy PL	2018-07-18	2019-09-12	421	1		6		3	50	3	50
	391	103	IC Iwa Milusińscy PL	CH Alladyn Pasja PL	2018-07-18	2021-05-03	1020	2	599	3		2	66.6667	1	33.3333
	393	103	IC Iwa Milusińscy PL	CH Haribo Milusińscy PL	2018-07-18	2022-04-10	1362	3	342	3		2	66.6667	1	33.3333
	395	103	IC Iwa Milusińscy PL	WCH Nicolas Milusińscy PL	2018-07-18	2023-08-13	1852	4	490	4		1	25	3	75
	177	104	Blue-Princess Kłębek Szczęścia PL	Calvin Samante-Bohemia CZ	2018-09-07	2021-02-24	901	1		6		3	50	3	50
	182	104	Blue-Princess Kłębek Szczęścia PL	CH Harry Odyseus CZ	2018-09-07	2022-01-06	1217	2	316	3		3	100	0	0
	188	104	Blue-Princess Kłębek Szczęścia PL	Calvin Samante-Bohemia CZ	2018-09-07	2022-10-08	1492	3	275	4		2	50	2	50
	194	104	Blue-Princess Kłębek Szczęścia PL	CH Harry Odyseus CZ	2018-09-07	2023-09-17	1836	4	344	3		2	66.6667	1	33.3333
	237	105	CH Daisy Kremowe pluszaki PL	IC Harry Atrium-principis PL	2018-10-14	2020-06-20	615	1		4		3	75	1	25
	243	105	CH Daisy Kremowe pluszaki PL	IC Harry Atrium-principis PL	2018-10-14	2021-10-30	1112	2	497	4		2	50	2	50
	250	105	CH Daisy Kremowe pluszaki PL	CH Real Blessing Helio	2018-10-14	2023-03-28	1626	3	514	1		0	0	1	100
	316	106	Uncja Zojka PL	CH Lemurcat Owen Zojka PL	2018-11-03	2020-08-11	647	1		3		0	0	3	100
	327	106	Uncja Zojka PL	CH Davinway Winnie	2018-11-03	2022-03-17	1230	2	583	4		3	75	1	25
	338	106	Uncja Zojka PL	CH Fox Cub Wookie From Raven City	2018-11-03	2022-10-04	1431	3	201	4		2	50	2	50
	272	107	Salomea Pareno PL	GIC Bacardi Yuffie PL	2019-01-21	2020-06-26	522	1		2		1	50	1	50
	279	107	Salomea Pareno PL	GIC Bacardi Yuffie PL	2019-01-21	2022-09-05	1323	2	801	4		2	50	2	50
	314	108	Wanilka Ars Britannica PL	CH Lemurcat Owen Zojka PL	2019-03-06	2020-05-11	432	1		5		1	20	4	80
	319	108	Wanilka Ars Britannica PL	CH Fox Cub Wookie From Raven City	2019-03-06	2021-04-08	764	2	332	8		4	50	4	50
	326	108	Wanilka Ars Britannica PL	CH Fox Cub Wookie From Raven City	2019-03-06	2022-03-16	1106	3	342	3		1	33.3333	2	66.6667
	337	108	Wanilka Ars Britannica PL	Massimo Zojka Olympus Top	2019-03-06	2022-09-20	1294	4	188	5		2	40	3	60
	204	109	Deneris Galinda PL	WCH Hammer Fluffy World	2019-04-27	2020-09-01	493	1		7		3	42.8571	4	57.1429
	210	109	Deneris Galinda PL	WCH Hammer Fluffy World	2019-04-27	2021-05-03	737	2	244	4		2	50	2	50
	236	110	CH Frida Golden Bright Art. PL	IC Harry Atrium-principis PL	2019-05-04	2020-03-12	313	1		5		3	60	2	40
	240	110	CH Frida Golden Bright Art. PL	IC Harry Atrium-principis PL	2019-05-04	2020-12-10	586	2	273	5		1	20	4	80
	203	111	Gerda Bellisima PL	IC Marcepan Milusińscy PL	2019-05-19	2020-03-08	294	1		4		3	75	1	25
	208	111	Gerda Bellisima PL	Boss Galinda PL	2019-05-19	2021-04-28	710	2	416	4		3	75	1	25
	213	111	Gerda Bellisima PL	IC Heron Kittyness PL	2019-05-19	2022-04-20	1067	3	357	3		2	66.6667	1	33.3333
	215	111	Gerda Bellisima PL	IC Marcepan Milusińscy PL	2019-05-19	2023-05-07	1449	4	382	1		1	100	0	0
	99	112	Queen Margo Lovely Fairy PL	Grimaldi Dommely PL	2019-06-20	2021-10-16	849	1		2		0	0	2	100
	101	112	Queen Margo Lovely Fairy PL	Grimaldi Dommely PL	2019-06-20	2022-05-21	1066	2	217	3		1	33.3333	2	66.6667
	206	113	Elza Galinda PL	IC Marcepan Milusińscy PL	2019-07-31	2021-03-24	602	1		6		3	50	3	50
	212	113	Elza Galinda PL	IC Marcepan Milusińscy PL	2019-07-31	2022-03-05	948	2	346	5		3	60	2	40
	43	114	Franchesca Słodziak PL	Dolce Słodziak PL	2019-09-16	2020-08-16	335	1		4		2	50	2	50
	48	114	Franchesca Słodziak PL	L'Truffle Modus Vivendi	2019-09-16	2021-03-18	549	2	214	5		2	40	3	60
	60	114	Franchesca Słodziak PL	Kamapesas Domino	2019-09-16	2021-12-29	835	2	286	2		2	100	0	0
	95	115	Umaya Perła Mazur PL	CH Norman Lovely Fairy PL	2019-09-26	2020-07-19	297	1		3		3	100	0	0
	96	115	Umaya Perła Mazur PL	Qualison Lovely Fairy PL	2019-09-26	2021-06-21	634	2	337	5		3	60	2	40
	178	116	Georgia Kłębek Szczęścia PL	Calvin Samante-Bohemia CZ	2019-12-08	2021-04-24	503	1		4		2	50	2	50
	183	116	Georgia Kłębek Szczęścia PL	CH Harry Odyseus CZ	2019-12-08	2022-03-03	816	2	313	3		2	66.6667	1	33.3333
	189	116	Georgia Kłębek Szczęścia PL	Calvin Samante-Bohemia CZ	2019-12-08	2023-01-26	1145	3	329	5		2	40	3	60
	46	117	Kiara Słodziak PL	L'Truffle Modus Vivendi	2020-01-06	2021-02-01	392	1		5		3	60	2	40
	54	117	Kiara Słodziak PL	L'Truffle Modus Vivendi	2020-01-06	2021-08-20	592	2	217	5		1	20	4	80
	247	118	Shila British Home PL	CH Kuskus British Home PL	2020-02-24	2022-09-04	923	1		1		1	100	0	0
	50	119	Koenigsee Kassiopeia	Amadeus of Last Hope CZ	2020-04-05	2021-03-24	353	1		3		1	33.3333	2	66.6667
	57	119	Koenigsee Kassiopeia	Amadeus of Last Hope CZ	2020-04-05	2021-09-12	525	2	172	5		1	20	4	80
	64	119	Koenigsee Kassiopeia	Amadeus of Last Hope CZ	2020-04-05	2022-06-04	790	3	265	3		2	66.6667	1	33.3333
	73	119	Koenigsee Kassiopeia	Amadeus of Last Hope CZ	2020-04-05	2023-03-08	1067	3	277	2		0	0	2	100
	81	119	Koenigsee Kassiopeia	Amadeus of Last Hope CZ	2020-04-05	2023-08-14	1226	4	159	3		3	100	0	0
	317	120	Dalia Zojka PL	CH Fox Cub Wookie From Raven City	2020-04-29	2021-03-15	320	1		8		5	62.5	3	37.5
	323	120	Dalia Zojka PL	CH Fox Cub Wookie From Raven City	2020-04-29	2021-08-17	475	2	155	5		3	60	2	40
	325	120	Dalia Zojka PL	CH Davinway Winnie	2020-04-29	2022-03-02	672	3	197	2		1	50	1	50
	341	120	Dalia Zojka PL	Xander Zojka PL	2020-04-29	2023-06-02	1129	4	457	3		2	66.6667	1	33.3333
	244	121	CH Gabby Berni Cattus PL	O'pudding Bell Arden CZ	2020-06-20	2021-11-26	524	1		1		0	0	1	100
	249	121	CH Gabby Berni Cattus PL	CH Real Blessing Helio	2020-06-20	2023-03-15	998	2	474	1		1	100	0	0
	245	122	Ukulele British Home PL	GIC Guliwer Bueno PL	2020-06-20	2022-01-16	575	1		3		3	100	0	0
	58	123	Paolina Słodziak PL	Kamapesas Domino	2020-07-16	2021-10-15	456	1		3		2	66.6667	1	33.3333
	72	123	Paolina Słodziak PL	Kamapesas Domino	2020-07-16	2023-03-06	963	2	507	4		2	50	2	50
	97	124	Scarlet Lovely Fairy PL	Grimaldi Dommely PL	2020-07-19	2021-07-14	360	1		5		2	40	3	60
	100	124	Scarlet Lovely Fairy PL	Grimaldi Dommely PL	2020-07-19	2022-04-02	622	2	262	5		3	60	2	40
	55	125	Tanya Słodziak PL	Kamapesas Domino	2020-08-16	2021-08-21	370	1		7		5	71.4286	2	28.5714
	65	125	Tanya Słodziak PL	Kamapesas Domino	2020-08-16	2022-06-20	673	2	303	3		1	33.3333	2	66.6667
	181	126	Iwanka Kłębek Szczęścia PL	CH Harry Odyseus CZ	2020-08-31	2021-10-09	404	1		10		5	50	5	50
	186	126	Iwanka Kłębek Szczęścia PL	Orlando Bonibrit LT	2020-08-31	2022-07-10	678	2	274	6		3	50	3	50
	195	126	Iwanka Kłębek Szczęścia PL	CH Harry Odyseus CZ	2020-08-31	2023-09-23	1118	3	440	4		2	50	2	50
	59	127	Velvet Słodziak PL	Kamapesas Domino	2020-11-11	2021-11-26	380	1		3		1	33.3333	2	66.6667
	68	127	Velvet Słodziak PL	Kamapesas Domino	2020-11-11	2022-09-10	668	2	288	3		0	0	3	100
	84	127	Velvet Słodziak PL	Kamapesas Domino	2020-11-11	2023-10-08	1061	3	393	2		1	50	1	50
	455	128	Tercja Viki House PL	CH Jon Bon Jovi Yuffie PL	2021-01-03	2022-10-21	656	1		1		1	100	0	0
	246	129	Yuriko British Home PL	CH Kuskus British Home PL	2021-01-11	2022-08-22	588	1		3		1	33.3333	2	66.6667
	187	130	joslyn Odyseus CZ	Orlando Bonibrit LT	2021-03-12	2022-07-14	489	1		6		2	33.3333	4	66.6667
	196	130	joslyn Odyseus CZ	Calvin Samante-Bohemia CZ	2021-03-12	2023-10-09	941	2	452	5		2	40	3	60
	333	131	Heidi Zojka PL	Massimo Zojka Olympus Top	2021-03-15	2022-06-22	464	1		3		1	33.3333	2	66.6667
	342	131	Heidi Zojka PL	Massimo Zojka Olympus Top	2021-03-15	2023-06-07	814	2	350	3		2	66.6667	1	33.3333
	335	132	Honey Zojka PL	CH Goldmine Eagle	2021-03-15	2022-09-03	537	1		8		5	62.5	3	37.5
	346	132	Honey Zojka PL	Xander Zojka PL	2021-03-15	2023-07-26	863	2	326	4		1	25	3	75
	61	133	Yasmine Słodziak PL	Kamapesas Domino	2021-03-18	2022-03-08	355	1		6		1	16.6667	5	83.3333
	71	134	Anya Słodziak PL	L'Truffle Modus Vivendi	2021-03-24	2022-03-05	346	1		4		2	50	2	50
	62	134	Anya Słodziak PL	L'Truffle Modus Vivendi	2021-03-24	2023-03-28	734	2	388	5		2	40	3	60
	214	135	Ksenia Galinda PL	Larry Bellisima PL	2021-03-24	2023-05-01	768	1		4		0	0	4	100
	332	136	Katia Zojka PL	CH Fox Cub Wookie From Raven City	2021-04-08	2022-06-17	435	1		1		1	100	0	0
	339	136	Katia Zojka PL	CH Fox Cub Wookie From Raven City	2021-04-08	2023-02-23	686	2	251	2		1	50	1	50
	331	137	Lili Zojka PL	Goldimine Grand The Orange	2021-04-08	2022-06-02	420	1		3		1	33.3333	2	66.6667
	248	138	CH Zoe British Home PL	CH Lucky Beauty Factory	2021-04-14	2022-11-19	584	1		1		0	0	1	100
	191	139	Malinka Kłębek Szczęścia PL	CH Harry Odyseus CZ	2021-04-24	2023-03-07	682	1		5		4	80	1	20
	216	140	Najrobi Galinda PL	CH Kronos Galinda PL	2021-05-02	2023-05-15	743	1		5		1	20	4	80
	219	141	Niobe Galinda PL	CH Kronos Galinda PL	2021-05-02	2023-07-06	795	1		3		3	100	0	0
	217	142	Oklahoma Galinda PL	CH Kronos Galinda PL	2021-05-03	2023-05-25	752	1		2		0	0	2	100
	67	143	Kamapesas Joana	Amadeus of Last Hope CZ	2021-06-09	2022-07-10	396	1		2		2	100	0	0
	76	143	Kamapesas Joana	L'Truffle Modus Vivendi	2021-06-09	2023-04-28	688	2	292	4		1	25	3	75
	66	144	Coffe Cinnamon	Kamapesas Domino	2021-06-14	2022-07-01	382	1		5		3	60	2	40
	102	145	Ukajali Lovely Fairy PL	Vivaldi Lovely Fairy PL	2021-06-21	2022-08-27	432	1		5		3	60	2	40
	103	145	Ukajali Lovely Fairy PL	Wangelin Lovely Fairy PL	2021-06-21	2023-04-24	672	2	240	4		1	25	3	75
	334	146	Pistacja Zojka PL	Amur Kitsunya Garnyunya	2021-08-17	2022-07-17	334	1		1		0	0	1	100
	69	147	Gloria Gattesco Bella, CZ	Amadeus of Last Hope CZ	2021-08-20	2022-09-25	401	1		3		1	33.3333	2	66.6667
	70	148	Freya Słodziak PL	Kamapesas Domino	2021-08-21	2022-09-29	404	1		4		1	25	3	75
	79	148	Freya Słodziak PL	L'Truffle Modus Vivendi	2021-08-21	2023-07-27	705	2	301	5		5	100	0	0
	190	149	CH Pralinka Kłębek Szczęścia PL	Orlando Bonibrit LT	2021-10-09	2023-02-26	505	1		4		1	25	3	75
	75	150	India Słodziak PL	L'Truffle Modus Vivendi	2021-10-15	2023-04-08	540	1		4		2	50	2	50
	193	151	Khaleesi Of Soli Gloria	Calvin Samante-Bohemia CZ	2021-10-20	2023-08-07	656	1		5		2	40	3	60
	282	152	Gaja Yuffie PL	Thodor yoslaine PL	2021-11-26	2023-02-14	445	1		4		1	25	3	75
	80	153	Jamajka Słodziak PL	Amadeus of Last Hope CZ	2021-11-26	2023-08-02	614	1		4		0	0	4	100
	192	154	Roszpunka Kłębek Szczęścia PL	Calvin Samante-Bohemia CZ	2022-01-06	2023-05-19	498	1		6		4	66.6667	2	33.3333
	251	155	Ch Chilli British Home PL	CH Vincent Yorkshire BG	2022-01-16	2023-06-13	513	1		5		1	20	4	80
	345	156	myfluffy Cat's Dayana	CH Fox Cub Wookie From Raven City	2022-02-01	2023-07-17	531	1		2		1	50	1	50
	77	157	Macadamia Słodziak PL	Kamapesas Domino	2022-03-28	2023-06-01	430	1		5		3	60	2	40
	340	158	Violetta Zojka PL	Massimo Zojka Olympus Top	2022-03-29	2023-05-03	400	1		8		4	50	4	50
	343	159	Cherry Honey Holiday	CH Fox Cub Wookie From Raven City	2022-04-06	2023-06-11	431	1		6		3	50	3	50
	78	160	Shila Słodziak PL	Amadeus of Last Hope CZ	2022-07-01	2023-06-22	356	1		4		0	0	4	100
	344	161	Biełka Zojka PL	JCH Nugat Perfect Creation	2022-09-03	2023-06-25	295	1		5		1	20	4	80
	347	162	Bułechka Zojka PL	JCH Nugat Perfect Creation	2022-09-03	2023-08-15	346	1		5		1	20	4	80
													49.0604		50.9396

## Sheet: Maine Coon
Rasa	Nr	Nr kotki	imię kotki	imię kocura	data ur. kotki	data miotu	wiek kotki	nr miotu	odstęp	l. kociąt	∑ kociąt	l.kotek	% kotek	l.kocurków	% kocurków
MCO	300	1	Bonie Privi PL	WCH Olaf Amibial PL	2004-10-22	2011-01-30	2291	5		4		2	50	2	50
	302	1	Bonie Privi PL	WCH Olaf Amibial PL	2004-10-22	2011-06-18	2430	6	139	3		1	33.3333	2	66.6667
	303	1	Bonie Privi PL	WCH Olaf Amibial PL	2004-10-22	2011-11-22	2587	7	157	4		2	50	2	50
	305	1	Bonie Privi PL	WCH Olaf Amibial PL	2004-10-22	2012-03-20	2706	8	119	4		1	25	3	75
	176	2	GIC Amazing Grace Rockoon PL	Baccardo Nemo PL	2006-08-01	2007-11-05	461	1		2		0	0	2	100
	299	3	Agasia Horodynski PL	WCH Olaf Amibial PL	2007-01-01	2010-12-26	1455	3		3		2	66.6667	1	33.3333
	301	3	Agasia Horodynski PL	WCH Olaf Amibial PL	2007-01-01	2011-05-22	1602	4	147	2		0	0	2	100
	304	3	Agasia Horodynski PL	WCH Olaf Amibial PL	2007-01-01	2011-12-23	1817	5	215	4		2	50	2	50
	306	3	Agasia Horodynski PL	WCH Olaf Amibial PL	2007-01-01	2012-05-13	1959	6	142	2		1	50	1	50
	279	4	CH BiscuitAmibial PL	GIC Dayton Amibial PL	2007-07-08	2009-11-01	847	1		5		2	40	3	60
	280	4	CH BiscuitAmibial PL	GIC Dayton Amibial PL	2007-07-08	2010-08-24	1143	2	296	4		2	50	2	50
	282	4	CH BiscuitAmibial PL	GIC Dayton Amibial PL	2007-07-08	2011-11-29	1605	3	462	2		1	50	1	50
	283	4	CH BiscuitAmibial PL	GIC Dayton Amibial PL	2007-07-08	2012-09-26	1907	4	302	2		1	50	1	50
	285	4	CH BiscuitAmibial PL	CH Filemon Alekek PL	2007-07-08	2015-06-30	2914	5	1007	2		1	50	1	50
	178	5	IC D Langastteich's S'bel'balestra	WCH Amadeo Skarbek PL	2008-11-24	2010-04-16	508	1		7		3	42.8571	4	57.1429
	181	5	IC D Langastteich's S'bel'balestra	WCH Amadeo Skarbek PL	2008-11-24	2011-01-01	768	2	260	3		2	66.6667	1	33.3333
	185	5	IC D Langastteich's S'bel'balestra	WCH Amadeo Skarbek PL	2008-11-24	2012-03-04	1196	2	428	4		2	50	2	50
	188	5	IC D Langastteich's S'bel'balestra	D Langstteich's BP Zantano	2008-11-24	2012-12-26	1493	3	297	5		2	40	3	60
	191	5	IC D Langastteich's S'bel'balestra	PL Skarbek Leonardo	2008-11-24	2013-10-07	1778	4	285	6		1	16.6667	5	83.3333
	195	5	IC D Langastteich's S'bel'balestra	D Langstteich's BP Zantano	2008-11-24	2014-10-23	2159	5	381	1		1	100	0	0
	177	6	Langstteich's H'grace Kelly	WCH Amadeo Skarbek PL	2009-01-20	2010-02-15	391	1		4		1	25	3	75
	222	7	Adi Abban Mc PL	CH Gizmo Amibial PL	2009-02-11	2012-12-14	1402	2		7		4	57.1429	3	42.8571
	227	7	Adi Abban Mc PL	CH Gizmo Amibial PL	2009-02-11	2014-05-29	1933	3	531	6		2	33.3333	4	66.6667
	231	7	Adi Abban Mc PL	GIC Denim Adma PL	2009-02-11	2015-06-03	2303	4	370	2		2	100	0	0
	220	8	Latoya Byystra PL	CH Gizmo Amibial PL	2009-03-28	2012-07-08	1198	2		6		2	33.3333	4	66.6667
	224	8	Latoya Byystra PL	CH Gizmo Amibial PL	2009-03-28	2013-05-31	1525	3	327	4		2	50	2	50
	109	9	CH Basia Aviscantus PL	CH Joszko Aldona's Gift PL	2009-03-29	2014-06-16	1905	4		1		0	0	1	100
	112	9	CH Basia Aviscantus PL	CH Joszko Aldona's Gift PL	2009-03-29	2014-10-25	2036	5	131	1		0	0	1	100
	179	10	EC Big-hannibal's Honey Star	WCH Amadeo Skarbek PL	2009-04-11	2010-07-18	463	1		4		1	25	3	75
	183	10	EC Big-hannibal's Honey Star	WCH Amadeo Skarbek PL	2009-04-11	2011-09-16	888	2	425	2		0	0	2	100
	186	10	EC Big-hannibal's Honey Star	D Langstteich's BP Zantano	2009-04-11	2012-09-25	1263	3	375	6		2	33.3333	4	66.6667
	192	10	EC Big-hannibal's Honey Star	PL Skarbek Leonardo	2009-04-11	2013-11-09	1673	4	410	3		3	100	0	0
	180	11	EC Dances With Wolves Lisa Marie Presl	WCH Amadeo Skarbek PL	2009-09-25	2010-11-08	409	1		3		1	33.3333	2	66.6667
	182	11	EC Dances With Wolves Lisa Marie Presl	WCH Amadeo Skarbek PL	2009-09-25	2011-09-15	720	2	311	6		2	33.3333	4	66.6667
	187	11	EC Dances With Wolves Lisa Marie Presl	D Langstteich's BP Zantano	2009-09-25	2012-10-27	1128	3	408	5		2	40	3	60
	189	11	EC Dances With Wolves Lisa Marie Presl	D Langstteich's BP Zantano	2009-09-25	2013-07-04	1378	4	250	6		2	33.3333	4	66.6667
	193	11	EC Dances With Wolves Lisa Marie Presl	D Langstteich's BP Zantano	2009-09-25	2014-10-12	1843	5	465	5		0	0	5	100
	197	11	EC Dances With Wolves Lisa Marie Presl	D Langstteich's BP Zantano	2009-09-25	2015-12-09	2266	6	423	4		2	50	2	50
	201	11	EC Dances With Wolves Lisa Marie Presl	D Langstteich's BP Zantano	2009-09-25	2017-01-26	2680	7	414	6		3	50	3	50
	204	11	EC Dances With Wolves Lisa Marie Presl	D Langstteich's BP Zantano	2009-09-25	2017-11-23	2981	8	301	5		1	20	4	80
	207	11	EC Dances With Wolves Lisa Marie Presl	D Langstteich's BP Zantano	2009-09-25	2018-11-07	3330	9	349	1		0	0	1	100
	281	12	CH Incredible Beauty Of Beyrouth CZ	GIC Dayton Amibial PL	2010-02-20	2011-04-11	415	1		2		1	50	1	50
	184	13	PL Skarbek Di'Amente	D Langstteich's BP Zantano	2010-07-18	2012-02-05	567	1		4		2	50	2	50
	190	13	PL Skarbek Di'Amente	D Langstteich's BP Zantano	2010-07-18	2013-09-19	1159	2	592	2		1	50	1	50
	194	13	PL Skarbek Di'Amente	D Langstteich's BP Zantano	2010-07-18	2014-10-18	1553	3	394	2		0	0	2	100
	196	13	PL Skarbek Di'Amente	PL Skarbek Leonardo	2010-07-18	2015-06-08	1786	4	233	3		1	33.3333	2	66.6667
	199	13	PL Skarbek Di'Amente	D Langstteich's BP Zantano	2010-07-18	2016-04-15	2098	5	312	4		3	75	1	25
	202	13	PL Skarbek Di'Amente	PL Skarbek Leonardo	2010-07-18	2017-02-02	2391	6	293	5		1	20	4	80
	205	13	PL Skarbek Di'Amente	PL Skarbek Leonardo	2010-07-18	2018-03-09	2791	7	400	3		3	100	0	0
	108	14	Rosario Falana PL	CH Joszko Aldona's Gift PL	2010-12-20	2014-06-04	1262	4		2		1	50	1	50
	111	14	Rosario Falana PL	CH Joszko Aldona's Gift PL	2010-12-20	2014-10-20	1400	5	138	8		2	25	6	75
	117	14	Rosario Falana PL	CH Joszko Aldona's Gift PL	2010-12-20	2015-08-17	1701	6	301	6		2	33.3333	4	66.6667
	121	14	Rosario Falana PL	WCH Ido Tiili PL	2010-12-20	2016-02-14	1882	7	181	7		5	71.4286	2	28.5714
	123	14	Rosario Falana PL	CH Winchester Sincowcoon PL	2010-12-20	2016-06-30	2019	8	137	3		3	100	0	0
	315	15	T'Sahara Bystra PL	WCH Olaf Amibial PL	2011-02-06	2014-01-17	1076	1		3		0	0	3	100
	318	15	T'Sahara Bystra PL	WCH Olaf Amibial PL	2011-02-06	2014-05-26	1205	2	129	7		4	57.1429	3	42.8571
	326	15	T'Sahara Bystra PL	WCH Olaf Amibial PL	2011-02-06	2015-05-02	1546	3	341	1		0	0	1	100
	331	15	T'Sahara Bystra PL	WCH Olaf Amibial PL	2011-02-06	2015-12-21	1779	4	233	3		0	0	3	100
	308	16	WCH Dafne King Of Wind PL	WCH Olaf Amibial PL	2011-02-15	2012-06-10	481	1		4		1	25	3	75
	309	16	WCH Dafne King Of Wind PL	WCH Olaf Amibial PL	2011-02-15	2012-11-27	651	2	170	4		2	50	2	50
	313	16	WCH Dafne King Of Wind PL	WCH Olaf Amibial PL	2011-02-15	2013-09-24	952	3	301	7		3	42.8571	4	57.1429
	317	16	WCH Dafne King Of Wind PL	WCH Olaf Amibial PL	2011-02-15	2014-02-21	1102	4	150	5		0	0	5	100
	321	16	WCH Dafne King Of Wind PL	WCH Olaf Amibial PL	2011-02-15	2014-11-15	1369	5	267	3		0	0	3	100
	329	16	WCH Dafne King Of Wind PL	WCH Olaf Amibial PL	2011-02-15	2015-11-26	1745	6	376	2		0	0	2	100
	343	16	WCH Dafne King Of Wind PL	IC Gaspar Kaprysowo PL	2011-02-15	2017-02-21	2198	7	453	4		2	50	2	50
	346	16	WCH Dafne King Of Wind PL	WCH Olaf Amibial PL	2011-02-15	2017-05-05	2271	8	73	5		2	40	3	60
	221	17	Umma Cabernet PL	CH Gizmo Amibial PL	2011-02-18	2012-08-03	532	1		6		1	16.6667	5	83.3333
	225	17	Umma Cabernet PL	CH Gizmo Amibial PL	2011-02-18	2013-11-06	992	2	460	3		2	66.6667	1	33.3333
	228	17	Umma Cabernet PL	CH Gizmo Amibial PL	2011-02-18	2014-10-22	1342	3	350	5		3	60	2	40
	232	17	Umma Cabernet PL	SC N-Puma Sakladir PL	2011-02-18	2015-11-02	1718	4	376	4		1	25	3	75
	240	17	Umma Cabernet PL	IC Bluemistwild's St.Paul	2011-02-18	2017-10-09	2425	5	707	4		0	0	4	100
	245	17	Umma Cabernet PL	Alex Abban PL	2011-02-18	2018-12-24	2866	6	441	2		1	50	1	50
	250	17	Umma Cabernet PL	Alex Abban PL	2011-02-18	2019-12-04	3211	7	345	3		2	66.6667	1	33.3333
	223	18	Ursula Cabernet PL	CH Gizmo Amibial PL	2011-02-18	2013-05-29	831	1		2		1	50	1	50
	229	18	Ursula Cabernet PL	CH Gizmo Amibial PL	2011-02-18	2014-11-14	1365	2	534	3		1	33.3333	2	66.6667
	311	19	Adela Lubieniec PL	WCH Olaf Amibial PL	2011-06-06	2012-12-23	566	1		3		2	66.6667	1	33.3333
	312	19	Adela Lubieniec PL	WCH Olaf Amibial PL	2011-06-06	2013-05-08	702	2	136	10		6	60	4	40
	307	20	Daisy Gwiazda Amira PL	WCH Olaf Amibial PL	2011-07-04	2012-06-01	333	1		8		4	50	4	50
	310	20	Daisy Gwiazda Amira PL	WCH Olaf Amibial PL	2011-07-04	2012-11-29	514	2	181	5		5	100	0	0
	1	21	Daisy Alekek PL	Noel Astin Perła Annaru PL	2011-11-29	2014-03-18	840	1		7		1	14.2857	6	85.7143
	4	21	Daisy Alekek PL	Noel Astin Perła Annaru PL	2011-11-29	2015-08-04	1344	2	504	1		1	100	0	0
	5	21	Daisy Alekek PL	Noel Astin Perła Annaru PL	2011-11-29	2016-01-07	1500	3	156	9		5	55.5556	4	44.4444
	9	21	Daisy Alekek PL	Noel Astin Perła Annaru PL	2011-11-29	2017-03-03	1921	4	421	1		0	0	1	100
	11	21	Daisy Alekek PL	Summerplace Indianer Jones	2011-11-29	2017-10-11	2143	5	222	9		4	44.4444	5	55.5556
	15	21	Daisy Alekek PL	Summerplace Indianer Jones	2011-11-29	2018-10-03	2500	6	357	4		2	50	2	50
	110	22	CH Greta Sincowcoon PL	S.C. Big-hannibals Paso Doble	2011-12-06	2014-07-06	943	1		2		0	0	2	100
	113	22	CH Greta Sincowcoon PL	WCH Ido Tiili PL	2011-12-06	2014-12-15	1105	2	162	3		2	66.6667	1	33.3333
	115	22	CH Greta Sincowcoon PL	WCH Ido Tiili PL	2011-12-06	2015-06-17	1289	3	184	5		2	40	3	60
	226	23	Jacqueline Abban PL	Cyryl Złoty Sen PL	2012-08-03	2013-12-17	501	1		2		1	50	1	50
	230	23	Jacqueline Abban PL	CH Denis Monicoon PL	2012-08-03	2014-12-04	853	2	352	2		0	0	2	100
	314	24	Kaliope Figlarne Kociaki PL	WCH Olaf Amibial PL	2012-10-04	2013-12-04	426	1		6		2	33.3333	4	66.6667
	323	24	Kaliope Figlarne Kociaki PL	WCH Olaf Amibial PL	2012-10-04	2015-02-07	856	2	430	1		1	100	0	0
	316	25	Melody Kaprysowo PL	Baxter Kaprysowo PL	2012-12-23	2014-02-19	423	1		4		4	100	0	0
	320	25	Melody Kaprysowo PL	Baxter Kaprysowo PL	2012-12-23	2014-09-29	645	2	222	4		2	50	2	50
	284	26	IC Zmatrixu Brazil	CH Filemon Alekek PL	2013-02-09	2014-05-03	448	1		5		2	40	3	60
	286	26	IC Zmatrixu Brazil	CH Filemon Alekek PL	2013-02-09	2015-07-03	874	2	426	7		5	71.4286	2	28.5714
	287	26	IC Zmatrixu Brazil	CH Filemon Alekek PL	2013-02-09	2016-06-21	1228	3	354	7		4	57.1429	3	42.8571
	288	26	IC Zmatrixu Brazil	CH Filemon Alekek PL	2013-02-09	2017-08-19	1652	4	424	3		3	100	0	0
	289	26	IC Zmatrixu Brazil	IC Falon Polishcat PL	2013-02-09	2018-08-08	2006	5	354	5		2	40	3	60
	292	26	IC Zmatrixu Brazil	CH Filemon Alekek PL	2013-02-09	2020-03-09	2585	6	579	6		4	66.6667	2	33.3333
	319	27	PL Duch Nocy Zahara	WCH Olaf Amibial PL	2013-04-24	2014-09-22	516	1		6		3	50	3	50
	322	27	PL Duch Nocy Zahara	WCH Olaf Amibial PL	2013-04-24	2015-02-02	649	2	133	1		1	100	0	0
	49	28	Dilajla Baltoji Orchideja LT	CH Armagedon Polishcat PL	2013-05-06	2014-08-09	460	1		1		1	100	0	0
	54	28	Dilajla Baltoji Orchideja LT	CH Bono Cytronella PL	2013-05-06	2016-04-28	1088	2	628	5		4	80	1	20
	114	29	Colette El Mundo PL	WCH Ido Tiili PL	2013-06-29	2015-02-06	587	1		3		1	33.3333	2	66.6667
	116	29	Colette El Mundo PL	WCH Ido Tiili PL	2013-06-29	2015-07-20	751	2	164	4		2	50	2	50
	120	29	Colette El Mundo PL	Nico Black Aster PL	2013-06-29	2016-02-08	954	3	203	6		3	50	3	50
	126	29	Colette El Mundo PL	Nico Black Aster PL	2013-06-29	2016-08-06	1134	4	180	7		5	71.4286	2	28.5714
	138	29	Colette El Mundo PL	WCH Ido Tiili PL	2013-06-29	2018-01-09	1655	5	521	7		5	71.4286	2	28.5714
	141	29	Colette El Mundo PL	CH Joszko Aldona's Gift PL	2013-06-29	2018-06-19	1816	6	161	13		5	38.4615	8	61.5385
	2	30	Efate Ślad Rysia PL	Noel Astin Perła Annaru PL	2013-07-05	2014-10-29	481	1		5		1	20	4	80
	3	30	Efate Ślad Rysia PL	Noel Astin Perła Annaru PL	2013-07-05	2015-07-20	745	2	264	8		4	50	4	50
	6	30	Efate Ślad Rysia PL	Noel Astin Perła Annaru PL	2013-07-05	2016-07-14	1105	3	360	5		1	20	4	80
	8	30	Efate Ślad Rysia PL	Noel Astin Perła Annaru PL	2013-07-05	2017-02-06	1312	4	207	8		4	50	4	50
	12	30	Efate Ślad Rysia PL	Noel Astin Perła Annaru PL	2013-07-05	2018-02-01	1672	5	360	3		2	66.6667	1	33.3333
	14	30	Efate Ślad Rysia PL	Summerplace Indianer Jones	2013-07-05	2018-09-09	1892	6	220	3		3	100	0	0
	324	31	PL Duch Nocy Flawia	WCH Olaf Amibial PL	2013-10-19	2015-02-16	485	1		6		3	50	3	50
	328	31	PL Duch Nocy Flawia	WCH Olaf Amibial PL	2013-10-19	2015-09-16	697	2	212	5		3	60	2	40
	333	31	PL Duch Nocy Flawia	WCH Olaf Amibial PL	2013-10-19	2016-02-27	861	3	164	5		2	40	3	60
	347	31	PL Duch Nocy Flawia	WCH Olaf Amibial PL	2013-10-19	2017-05-07	1296	4	435	4		2	50	2	50
	325	32	IC Dream Fidelity Feline CZ	WCH Olaf Amibial PL	2014-03-01	2015-02-24	360	1		5		2	40	3	60
	327	32	IC Dream Fidelity Feline CZ	WCH Olaf Amibial PL	2014-03-01	2015-08-22	539	2	179	5		2	40	3	60
	330	32	IC Dream Fidelity Feline CZ	WCH Olaf Amibial PL	2014-03-01	2015-12-19	658	3	119	8		4	50	4	50
	339	32	IC Dream Fidelity Feline CZ	WCH Olaf Amibial PL	2014-03-01	2016-10-04	948	5	290	7		4	57.1429	3	42.8571
	351	32	IC Dream Fidelity Feline CZ	WCH Olaf Amibial PL	2014-03-01	2017-08-26	1274	6	326	4		2	50	2	50
	363	32	IC Dream Fidelity Feline CZ	CH Wariwat Bodyguard	2014-03-01	2018-09-21	1665	7	391	8		3	37.5	5	62.5
	374	32	IC Dream Fidelity Feline CZ	WCH Olaf Amibial PL	2014-03-01	2019-04-24	1880	8	215	4		3	75	1	25
	380	32	IC Dream Fidelity Feline CZ	WCH Olaf Amibial PL	2014-03-01	2019-11-14	2084	9	204	5		3	60	2	40
	390	32	IC Dream Fidelity Feline CZ	WCH Olaf Amibial PL	2014-03-01	2020-06-08	2291	10	207	3		2	66.6667	1	33.3333
	398	32	IC Dream Fidelity Feline CZ	WCH Raticor Magnifico Galla	2014-03-01	2020-12-04	2470	11	179	6		3	50	3	50
	406	32	IC Dream Fidelity Feline CZ	WCH Raticor Magnifico Galla	2014-03-01	2021-05-28	2645	12	175	3		1	33.3333	2	66.6667
	51	33	IC Alfie Kajkunowo PL	CH Bono Cytronella PL	2014-08-09	2015-12-15	493	1		8		6	75	2	25
	53	33	IC Alfie Kajkunowo PL	CH Bono Cytronella PL	2014-08-09	2016-04-21	621	2	128	4		3	75	1	25
	56	33	IC Alfie Kajkunowo PL	CH Bolt Kajkunowo PL	2014-08-09	2017-03-02	936	3	315	12		5	41.6667	7	58.3333
	59	33	IC Alfie Kajkunowo PL	CH Bolt Kajkunowo PL	2014-08-09	2017-10-20	1168	4	232	5		4	80	1	20
	60	33	IC Alfie Kajkunowo PL	CH Bolt Kajkunowo PL	2014-08-09	2018-07-16	1437	5	269	6		3	50	3	50
	332	34	Atena Dagstar PL	WCH Olaf Amibial PL	2014-10-19	2016-01-21	459	1		4		3	75	1	25
	336	34	Atena Dagstar PL	WCH Olaf Amibial PL	2014-10-19	2016-06-21	611	2	152	8		4	50	4	50
	340	34	Atena Dagstar PL	IC Gaspar Kaprysowo PL	2014-10-19	2016-10-12	724	3	113	5		3	60	2	40
	349	34	Atena Dagstar PL	IC Gaspar Kaprysowo PL	2014-10-19	2017-05-18	942	4	218	4		2	50	2	50
	354	34	Atena Dagstar PL	WCH Olaf Amibial PL	2014-10-19	2017-11-06	1114	5	172	7		3	42.8571	4	57.1429
	198	35	PL Skarbek United Color	WCH Amadeo Skarbek PL	2014-10-23	2015-12-21	424	1		5		3	60	2	40
	200	35	PL Skarbek United Color	WCH Amadeo Skarbek PL	2014-10-23	2016-09-01	679	2	255	3		2	66.6667	1	33.3333
	203	35	PL Skarbek United Color	WCH Amadeo Skarbek PL	2014-10-23	2017-10-03	1076	3	397	4		2	50	2	50
	206	35	PL Skarbek United Color	WCH Amadeo Skarbek PL	2014-10-23	2018-09-27	1435	4	359	4		0	0	4	100
	209	35	PL Skarbek United Color	WCH Amadeo Skarbek PL	2014-10-23	2019-12-07	1871	5	436	3		3	100	0	0
	233	36	PL Kajmar Kiara	CH Denis Monicoon PL	2014-12-14	2016-01-09	391	1		7		4	57.1429	3	42.8571
	235	36	PL Kajmar Kiara	CH Denis Monicoon PL	2014-12-14	2016-10-31	687	2	296	5		2	40	3	60
	239	36	PL Kajmar Kiara	Viko Abban PL	2014-12-14	2017-09-11	1002	3	315	8		6	75	2	25
	243	36	PL Kajmar Kiara	Viko Abban PL	2014-12-14	2018-10-19	1405	4	403	7		4	57.1429	3	42.8571
	247	36	PL Kajmar Kiara	Viko Abban PL	2014-12-14	2019-09-26	1747	5	342	6		4	66.6667	2	33.3333
	252	36	PL Kajmar Kiara	Uzar Kajmar PL	2014-12-14	2020-10-13	2130	6	383	4		0	0	4	100
	259	36	PL Kajmar Kiara	S.C. Federico Moniando PL	2014-12-14	2022-01-29	2603	7	473	3		1	33.3333	2	66.6667
	118	37	CH Nevada Black Aster PL	CH Winchester Sincowcoon PL	2014-12-15	2015-12-16	366	1		1		1	100	0	0
	124	37	CH Nevada Black Aster PL	CH Winchester Sincowcoon PL	2014-12-15	2016-07-03	566	2	200	2		0	0	2	100
	130	37	CH Nevada Black Aster PL	CH Joszko Aldona's Gift PL	2014-12-15	2017-01-02	749	3	183	4		3	75	1	25
	136	37	CH Nevada Black Aster PL	CH Joszko Aldona's Gift PL	2014-12-15	2017-11-23	1074	4	325	1		0	0	1	100
	119	38	IC Nefretete Black Aster PL	CH Winchester Sincowcoon PL	2014-12-15	2016-01-28	409	1		1		0	0	1	100
	125	38	IC Nefretete Black Aster PL	CH Winchester Sincowcoon PL	2014-12-15	2016-08-03	597	2	188	6		4	66.6667	2	33.3333
	133	38	IC Nefretete Black Aster PL	CH Winchester Sincowcoon PL	2014-12-15	2017-09-05	995	3	398	13		5	38.4615	8	61.5385
	140	38	IC Nefretete Black Aster PL	CH Winchester Sincowcoon PL	2014-12-15	2018-02-10	1153	4	158	5		3	60	2	40
	143	38	IC Nefretete Black Aster PL	CH Joszko Aldona's Gift PL	2014-12-15	2018-10-31	1416	5	263	4		1	25	3	75
	149	38	IC Nefretete Black Aster PL	CH Winchester Sincowcoon PL	2014-12-15	2019-07-28	1686	6	270	7		3	42.8571	4	57.1429
	153	38	IC Nefretete Black Aster PL	CH Winchester Sincowcoon PL	2014-12-15	2020-01-01	1843	7	157	7		5	71.4286	2	28.5714
	157	38	IC Nefretete Black Aster PL	CH Winchester Sincowcoon PL	2014-12-15	2020-10-29	2145	8	302	3		2	66.6667	1	33.3333
	364	39	IL Tramonto Yve	CH Wariwat Bodyguard	2014-12-24	2018-10-14	1390	1		6		4	66.6667	2	33.3333
	371	39	IL Tramonto Yve	WCH Olaf Amibial PL	2014-12-24	2019-03-18	1545	2	155	7		3	42.8571	4	57.1429
	379	39	IL Tramonto Yve	WCH Olaf Amibial PL	2014-12-24	2019-11-08	1780	3	235	6		1	16.6667	5	83.3333
	389	39	IL Tramonto Yve	WCH Olaf Amibial PL	2014-12-24	2020-05-21	1975	4	195	6		4	66.6667	2	33.3333
	395	39	IL Tramonto Yve	WCH Olaf Amibial PL	2014-12-24	2020-10-25	2132	5	157	10		7	70	3	30
	403	39	IL Tramonto Yve	WCH Olaf Amibial PL	2014-12-24	2021-04-24	2313	6	181	5		2	40	3	60
	412	39	IL Tramonto Yve	WCH Raticor Magnifico Galla	2014-12-24	2021-10-26	2498	7	185	5		2	40	3	60
	7	40	Mainefield's Holly	Noel Astin Perła Annaru PL	2015-03-11	2016-07-18	495	1		6		2	33.3333	4	66.6667
	10	40	Mainefield's Holly	Summerplace Indianer Jones	2015-03-11	2017-09-26	930	2	435	4		1	25	3	75
	334	41	Isabelle Cabernet PL	WCH Olaf Amibial PL	2015-03-20	2016-03-09	355	1		4		0	0	4	100
	341	41	Isabelle Cabernet PL	IC Gaspar Kaprysowo PL	2015-03-20	2016-10-14	574	2	219	8		4	50	4	50
	345	41	Isabelle Cabernet PL	IC Gaspar Kaprysowo PL	2015-03-20	2017-05-01	773	3	199	3		1	33.3333	2	66.6667
	352	41	Isabelle Cabernet PL	WCH Olaf Amibial PL	2015-03-20	2017-10-30	955	4	182	5		2	40	3	60
	358	41	Isabelle Cabernet PL	WCH Olaf Amibial PL	2015-03-20	2018-03-23	1099	5	144	4		4	100	0	0
	372	41	Isabelle Cabernet PL	WCH Olaf Amibial PL	2015-03-20	2019-04-02	1474	6	375	6		2	33.3333	4	66.6667
	384	41	Isabelle Cabernet PL	WCH Olaf Amibial PL	2015-03-20	2020-01-14	1761	7	287	10		3	30	7	70
	50	42	Caline Dagstar PL	CH Bono Cytronella PL	2015-03-30	2015-12-06	251	1		8		4	50	4	50
	52	42	Caline Dagstar PL	CH Bono Cytronella PL	2015-03-30	2016-04-06	373	2	122	5		2	40	3	60
	55	42	Caline Dagstar PL	CH Bono Cytronella PL	2015-03-30	2016-12-27	638	3	265	5		2	40	3	60
	57	42	Caline Dagstar PL	GIC Chaco Kajkunowo PL	2015-03-30	2017-08-19	873	4	235	3		2	66.6667	1	33.3333
	61	42	Caline Dagstar PL	GIC Chaco Kajkunowo PL	2015-03-30	2018-08-31	1250	5	377	12		6	50	6	50
	64	42	Caline Dagstar PL	GIC Chaco Kajkunowo PL	2015-03-30	2019-11-03	1679	6	429	2		0	0	2	100
	335	43	Chacha Dagstar PL	WCH Olaf Amibial PL	2015-03-30	2016-04-14	381	1		8		2	25	6	75
	338	43	Chacha Dagstar PL	IC Gaspar Kaprysowo PL	2015-03-30	2016-09-24	544	2	163	8		4	50	4	50
	344	43	Chacha Dagstar PL	IC Gaspar Kaprysowo PL	2015-03-30	2017-04-06	738	3	194	3		1	33.3333	2	66.6667
	350	43	Chacha Dagstar PL	WCH Olaf Amibial PL	2015-03-30	2017-08-23	877	4	139	6		2	33.3333	4	66.6667
	355	43	Chacha Dagstar PL	WCH Olaf Amibial PL	2015-03-30	2017-12-24	1000	5	123	5		2	40	3	60
	361	43	Chacha Dagstar PL	WCH Olaf Amibial PL	2015-03-30	2018-07-03	1191	6	191	8		3	37.5	5	62.5
	366	43	Chacha Dagstar PL	WCH Olaf Amibial PL	2015-03-30	2018-12-05	1346	7	155	4		3	75	1	25
	373	43	Chacha Dagstar PL	WCH Olaf Amibial PL	2015-03-30	2019-04-21	1483	8	137	7		2	28.5714	5	71.4286
	365	44	Cindy Dagstar PL	WCH Olaf Amibial PL	2015-03-30	2018-11-07	1318	1		5		3	60	2	40
	265	45	CH Zafira Baccaracoon CZ	CH Hilltiger Bystra PL	2015-04-17	2016-05-24	403	1		6		5	83.3333	1	16.6667
	266	45	CH Zafira Baccaracoon CZ	CH Hilltiger Bystra PL	2015-04-17	2017-03-18	701	2	298	4		3	75	1	25
	267	45	CH Zafira Baccaracoon CZ	GIC Chaco Kajkunowo PL	2015-04-17	2018-01-21	1010	3	309	6		4	66.6667	2	33.3333
	271	45	CH Zafira Baccaracoon CZ	GIC Chaco Kajkunowo PL	2015-04-17	2019-06-04	1509	4	499	6		4	66.6667	2	33.3333
	273	45	CH Zafira Baccaracoon CZ	GIC Chaco Kajkunowo PL	2015-04-17	2020-10-16	2009	5	500	7		2	28.5714	5	71.4286
	275	45	CH Zafira Baccaracoon CZ	GIC Chaco Kajkunowo PL	2015-04-17	2022-01-09	2459	6	450	8		7	87.5	1	12.5
	127	46	IC Apolonia Z Domu Violi PL	WCH Ido Tiili PL	2015-04-19	2016-11-16	577	1		5		2	40	3	60
	132	46	IC Apolonia Z Domu Violi PL	WCH Ido Tiili PL	2015-04-19	2017-07-07	810	2	233	6		5	83.3333	1	16.6667
	139	46	IC Apolonia Z Domu Violi PL	WCH Ido Tiili PL	2015-04-19	2018-02-05	1023	3	213	5		3	60	2	40
	148	46	IC Apolonia Z Domu Violi PL	WCH Ido Tiili PL	2015-04-19	2019-04-01	1443	4	420	6		2	33.3333	4	66.6667
	151	46	IC Apolonia Z Domu Violi PL	WCH Ido Tiili PL	2015-04-19	2019-09-10	1605	5	162	8		6	75	2	25
	158	46	IC Apolonia Z Domu Violi PL	WCH Ido Tiili PL	2015-04-19	2020-11-24	2046	6	441	4		3	75	1	25
	234	47	PL Kajmar Allison	CH Archibald Z Ryznberka CZ	2015-05-06	2016-09-18	501	1		5		0	0	5	100
	241	47	PL Kajmar Allison	IC Bluemistwild's St.Paul	2015-05-06	2018-05-23	1113	2	612	5		0	0	5	100
	244	47	PL Kajmar Allison	Viko Abban PL	2015-05-06	2018-10-31	1274	3	161	4		0	0	4	100
	236	48	Urlika Abban PL	CH Denis Monicoon PL	2015-06-03	2016-11-14	530	1		3		1	33.3333	2	66.6667
	238	48	Urlika Abban PL	IC Bluemistwild's St.Paul	2015-06-03	2017-09-06	826	2	296	3		1	33.3333	2	66.6667
	242	48	Urlika Abban PL	Alex Abban PL	2015-06-03	2018-06-28	1121	3	295	5		0	0	5	100
	249	48	Urlika Abban PL	Alex Abban PL	2015-06-03	2019-11-20	1631	4	510	3		3	100	0	0
	129	49	CH Pepsi Cola Black Aster PL	CH Joszko Aldona's Gift PL	2015-06-17	2016-12-31	563	1		5		1	20	4	80
	95	50	Ofelia Pod Sosnami PL	IC Bluemistwild's St.Paul	2015-07-24	2017-12-28	888	1		3		1	33.3333	2	66.6667
	122	51	Sally Brown Black Aster PL	WCH Ido Tiili PL	2015-08-17	2016-06-02	290	1		4		2	50	2	50
	131	51	Sally Brown Black Aster PL	WCH Ido Tiili PL	2015-08-17	2017-02-03	536	2	246	4		2	50	2	50
	137	51	Sally Brown Black Aster PL	WCH Ido Tiili PL	2015-08-17	2017-12-02	838	3	302	5		3	60	2	40
	146	51	Sally Brown Black Aster PL	WCH Ido Tiili PL	2015-08-17	2019-01-17	1249	4	411	8		7	87.5	1	12.5
	152	51	Sally Brown Black Aster PL	WCH Ido Tiili PL	2015-08-17	2019-11-14	1550	5	301	7		2	28.5714	5	71.4286
	156	51	Sally Brown Black Aster PL	WCH Ido Tiili PL	2015-08-17	2020-03-26	1683	6	133	5		3	60	2	40
	159	51	Sally Brown Black Aster PL	WCH Ido Tiili PL	2015-08-17	2020-12-19	1951	7	268	8		5	62.5	3	37.5
	337	52	Basia Dwa Formaty PL	IC Gaspar Kaprysowo PL	2015-08-30	2016-08-23	359	1		3		2	66.6667	1	33.3333
	342	52	Basia Dwa Formaty PL	WCH Olaf Amibial PL	2015-08-30	2016-12-18	476	2	117	4		1	25	3	75
	348	52	Basia Dwa Formaty PL	WCH Olaf Amibial PL	2015-08-30	2017-05-12	621	3	145	2		1	50	1	50
	356	52	Basia Dwa Formaty PL	WCH Olaf Amibial PL	2015-08-30	2017-12-27	850	4	229	3		1	33.3333	2	66.6667
	362	52	Basia Dwa Formaty PL	WCH Olaf Amibial PL	2015-08-30	2018-07-14	1049	5	199	7		3	42.8571	4	57.1429
	367	52	Basia Dwa Formaty PL	WCH Olaf Amibial PL	2015-08-30	2018-12-07	1195	6	146	4		2	50	2	50
	370	52	Basia Dwa Formaty PL	WCH Olaf Amibial PL	2015-08-30	2019-03-16	1294	7	99	5		3	60	2	40
	208	53	PL Skarbek Wild Bianca	Big Giants Resort's Narciso	2015-12-09	2019-07-06	1305	1		5		1	20	4	80
	210	53	PL Skarbek Wild Bianca	Big Giants Resort's Narciso	2015-12-09	2020-05-21	1625	2	320	5		0	0	5	100
	214	53	PL Skarbek Wild Bianca	Big Giants Resort's Narciso	2015-12-09	2021-11-30	2183	3	558	5		1	20	4	80
	218	53	PL Skarbek Wild Bianca	Big Giants Resort's Narciso	2015-12-09	2023-03-06	2644	4	461	3		1	33.3333	2	66.6667
	237	54	Wanetta Abban PL	Viko Abban PL	2016-01-09	2017-07-18	556	1		6		2	33.3333	4	66.6667
	128	55	Valkyria Black Aster PL	CH Winchester Sincowcoon PL	2016-02-08	2016-12-12	308	1		5		1	20	4	80
	134	55	Valkyria Black Aster PL	CH Winchester Sincowcoon PL	2016-02-08	2017-09-08	578	2	270	3		2	66.6667	1	33.3333
	145	55	Valkyria Black Aster PL	IC Next Black Aster PL	2016-02-08	2019-01-14	1071	3	493	6		3	50	3	50
	93	56	IC Xanna Mon Amour Coon UA	EC Joke Anzbor RU	2016-02-24	2017-07-04	496	1		5		2	40	3	60
	58	57	Emillie Karwina PL	GIC Chaco Kajkunowo PL	2016-04-28	2017-09-17	507	1		5		3	60	2	40
	442	58	Nemezis Rubiozoon PL	CH Karmel Deżybis PL	2016-05-20	2017-11-29	558	1		5		2	40	3	60
	443	58	Nemezis Rubiozoon PL	CH Karmel Deżybis PL	2016-05-20	2018-09-23	856	2	298	9		6	66.6667	3	33.3333
	444	58	Nemezis Rubiozoon PL	CH Florek Honeyland PL	2016-05-20	2019-05-20	1095	3	239	7		3	42.8571	4	57.1429
	446	58	Nemezis Rubiozoon PL	CH Florek Honeyland PL	2016-05-20	2020-03-28	1408	4	313	5		2	40	3	60
	92	59	cH Perseida Kaprysowo PL	EC Joke Anzbor RU	2016-06-21	2017-03-11	263	1		5		1	20	4	80
	94	59	cH Perseida Kaprysowo PL	EC Joke Anzbor RU	2016-06-21	2017-12-20	547	2	284	5		3	60	2	40
	96	59	cH Perseida Kaprysowo PL	EC Joke Anzbor RU	2016-06-21	2019-06-18	1092	3	545	3		2	66.6667	1	33.3333
	97	59	cH Perseida Kaprysowo PL	EC Joke Anzbor RU	2016-06-21	2019-10-20	1216	4	124	7		4	57.1429	3	42.8571
	99	59	cH Perseida Kaprysowo PL	EC Joke Anzbor RU	2016-06-21	2021-02-04	1689	5	473	2		1	50	1	50
	103	59	cH Perseida Kaprysowo PL	EC Joke Anzbor RU	2016-06-21	2022-01-19	2038	6	349	5		5	100	0	0
	13	60	Gracja Ilower PL	Summerplace Indianer Jones	2016-07-18	2018-02-21	583	1		1		0	0	1	100
	16	60	Gracja Ilower PL	Summerplace Indianer Jones	2016-07-18	2018-11-16	851	2	268	1		1	100	0	0
	18	60	Gracja Ilower PL	Summerplace Indianer Jones	2016-07-18	2019-05-01	1017	3	166	4		0	0	4	100
	22	60	Gracja Ilower PL	Summerplace Indianer Jones	2016-07-18	2020-03-28	1349	4	332	5		3	60	2	40
	27	60	Gracja Ilower PL	Summerplace Indianer Jones	2016-07-18	2020-11-13	1579	5	230	3		3	100	0	0
	36	60	Gracja Ilower PL	Summerplace Indianer Jones	2016-07-18	2022-04-10	2092	6	513	5		1	20	4	80
	135	61	Carla Black Aster PL	CH Joszko Aldona's Gift PL	2016-08-03	2017-10-16	439	1		2		1	50	1	50
	144	61	Carla Black Aster PL	CH Joszko Aldona's Gift PL	2016-08-03	2018-11-05	824	2	385	5		4	80	1	20
	353	62	Tiffany Kapryskowo PL	WCH Olaf Amibial PL	2016-09-24	2017-11-05	407	1		4		2	50	2	50
	359	62	Tiffany Kapryskowo PL	WCH Olaf Amibial PL	2016-09-24	2018-06-10	624	2	217	6		2	33.3333	4	66.6667
	357	63	PL Amibial Cara	WCH Olaf Amibial PL	2017-02-15	2018-02-24	374	1		3		0	0	3	100
	360	63	PL Amibial Cara	WCH Olaf Amibial PL	2017-02-15	2018-06-17	487	2	113	3		0	0	3	100
	368	63	PL Amibial Cara	WCH Olaf Amibial PL	2017-02-15	2019-01-05	689	3	202	5		4	80	1	20
	376	63	PL Amibial Cara	WCH Olaf Amibial PL	2017-02-15	2019-07-22	887	4	198	3		0	0	3	100
	386	63	PL Amibial Cara	WCH Olaf Amibial PL	2017-02-15	2020-03-20	1129	5	242	3		1	33.3333	2	66.6667
	394	63	PL Amibial Cara	WCH Olaf Amibial PL	2017-02-15	2020-10-15	1338	6	209	6		5	83.3333	1	16.6667
	399	63	PL Amibial Cara	WCH Raticor Magnifico Galla	2017-02-15	2021-02-19	1465	7	127	5		2	40	3	60
	407	63	PL Amibial Cara	WCH Olaf Amibial PL	2017-02-15	2021-06-05	1571	8	106	8		4	50	4	50
	415	63	PL Amibial Cara	WCH Raticor Magnifico Galla	2017-02-15	2022-01-22	1802	9	231	7		3	42.8571	4	57.1429
	422	63	PL Amibial Cara	WCH Olaf Amibial PL	2017-02-15	2022-10-02	2055	10	253	5		2	40	3	60
	268	64	CH Hera Kajkunowo PL	IC Falon Polishcat PL	2017-03-02	2018-06-02	457	1		2		0	0	2	100
	269	64	CH Hera Kajkunowo PL	IC Falon Polishcat PL	2017-03-02	2018-10-12	589	2	132	3		2	66.6667	1	33.3333
	272	64	CH Hera Kajkunowo PL	IC Falon Polishcat PL	2017-03-02	2020-02-06	1071	3	482	4		2	50	2	50
	100	65	CH Destiny Dom Futrzaków PL	IC Bluemistwild's St.Paul	2017-03-11	2021-02-20	1442	1		6		3	50	3	50
	270	66	Grace Polishcat PL	CH Filemon Alekek PL	2017-03-18	2019-02-21	705	1		3		2	66.6667	1	33.3333
	142	67	JCH Jessie Black Aster PL	CH Winchester Sincowcoon PL	2017-07-07	2018-08-18	407	1		1		1	100	0	0
	369	68	Abigail Pohulanka PL	WCH Olaf Amibial PL	2017-09-15	2019-03-05	536	1		3		1	33.3333	2	66.6667
	381	68	Abigail Pohulanka PL	WCH Olaf Amibial PL	2017-09-15	2019-11-20	796	2	260	5		3	60	2	40
	387	68	Abigail Pohulanka PL	WCH Olaf Amibial PL	2017-09-15	2020-05-14	972	3	176	5		2	40	3	60
	404	68	Abigail Pohulanka PL	WCH Olaf Amibial PL	2017-09-15	2021-04-25	1318	4	346	5		3	60	2	40
	62	69	CH Jolie Kajkunowo PL	CH Bolt Kajkunowo PL	2017-09-17	2019-01-08	478	1		7		2	28.5714	5	71.4286
	63	69	CH Jolie Kajkunowo PL	CH Bolt Kajkunowo PL	2017-09-17	2019-09-03	716	2	238	11		3	27.2727	8	72.7273
	70	69	CH Jolie Kajkunowo PL	CH Bolt Kajkunowo PL	2017-09-17	2021-04-08	1299	3	583	1		0	0	1	100
	76	69	CH Jolie Kajkunowo PL	CH Bolt Kajkunowo PL	2017-09-17	2021-10-11	1485	4	186	3		0	0	3	100
	17	70	Jenna Ilower PL	Noel Astin Perła Annaru PL	2017-09-26	2018-12-25	455	1		6		5	83.3333	1	16.6667
	19	70	Jenna Ilower PL	Noel Astin Perła Annaru PL	2017-09-26	2019-08-22	695	2	240	7		2	28.5714	5	71.4286
	25	70	Jenna Ilower PL	Noel Astin Perła Annaru PL	2017-09-26	2020-07-31	1039	3	344	5		1	20	4	80
	30	70	Jenna Ilower PL	Noel Astin Perła Annaru PL	2017-09-26	2021-06-03	1346	4	307	6		2	33.3333	4	66.6667
	33	70	Jenna Ilower PL	Noel Astin Perła Annaru PL	2017-09-26	2021-12-03	1529	5	183	5		3	60	2	40
	40	70	Jenna Ilower PL	Noel Astin Perła Annaru PL	2017-09-26	2022-09-19	1819	6	290	7		4	57.1429	3	42.8571
	46	70	Jenna Ilower PL	Summerplace Indianer Jones	2017-09-26	2023-07-03	2106	7	287	3		1	33.3333	2	66.6667
	375	71	K'Hazel Of Kapryskowo PL	CH Wariwat Bodyguard	2017-11-05	2019-05-28	569	1		3		0	0	3	100
	445	72	Annabelle nemiland PL	CH Florek Honeyland PL	2017-11-29	2019-06-26	574	1		2		1	50	1	50
	447	72	Annabelle nemiland PL	CH Florek Honeyland PL	2017-11-29	2020-10-28	1064	2	490	5		2	40	3	60
	449	72	Annabelle nemiland PL	CH Florek Honeyland PL	2017-11-29	2021-11-17	1449	3	385	6		2	33.3333	4	66.6667
	451	72	Annabelle nemiland PL	CH Florek Honeyland PL	2017-11-29	2022-10-29	1795	4	346	7		2	28.5714	5	71.4286
	453	72	Annabelle nemiland PL	CH Florek Honeyland PL	2017-11-29	2023-11-15	2177	5	382	7		4	57.1429	3	42.8571
	147	73	Sambyka Wariwat	WCH Ido Tiili PL	2018-01-23	2019-02-23	396	1		2		0	0	2	100
	150	73	Sambyka Wariwat	IC Next Black Aster PL	2018-01-23	2019-09-03	588	2	192	6		4	66.6667	2	33.3333
	154	73	Sambyka Wariwat	WCH Ido Tiili PL	2018-01-23	2020-02-26	764	3	176	7		4	57.1429	3	42.8571
	160	73	Sambyka Wariwat	WCH Ido Tiili PL	2018-01-23	2020-12-22	1064	4	300	5		3	60	2	40
	162	73	Sambyka Wariwat	Kenjiro Black Aster PL	2018-01-23	2021-05-05	1198	5	134	7		1	14.2857	6	85.7143
	170	73	Sambyka Wariwat	CH N'nestor RU Starark	2018-01-23	2022-07-12	1631	6	433	2		0	0	2	100
	246	74	Blue Velvet De Vademar	Alex Abban PL	2018-03-26	2019-02-18	329	1		5		3	60	2	40
	251	74	Blue Velvet De Vademar	IC Bluemistwild's St.Paul	2018-03-26	2020-06-05	802	2	473	6		3	50	3	50
	258	74	Blue Velvet De Vademar	Ernest Black Filemon PL	2018-03-26	2021-11-29	1344	3	542	6		1	16.6667	5	83.3333
	377	75	Maccalla Forestking PL	WCH Olaf Amibial PL	2018-08-02	2019-07-23	355	1		3		1	33.3333	2	66.6667
	385	75	Maccalla Forestking PL	WCH Raticor Magnifico Galla	2018-08-02	2020-03-04	580	2	225	3		2	66.6667	1	33.3333
	290	76	Lady Alekek PL	CH Filemon Alekek PL	2018-08-08	2019-08-17	374	1		3		2	66.6667	1	33.3333
	293	76	Lady Alekek PL	CH Filemon Alekek PL	2018-08-08	2020-09-13	767	2	393	3		2	66.6667	1	33.3333
	291	77	Lena Alekek PL	CH Filemon Alekek PL	2018-08-08	2019-11-10	459	1		4		3	75	1	25
	294	77	Lena Alekek PL	CH Filemon Alekek PL	2018-08-08	2020-12-01	846	2	387	4		3	75	1	25
	295	77	Lena Alekek PL	Zmatrixu Vulcano	2018-08-08	2021-04-05	971	3	125	5		4	80	1	20
	298	77	Lena Alekek PL	Zmatrixu Vulcano	2018-08-08	2023-02-17	1654	4	683	4		1	25	3	75
	248	78	Coco Feline Favor PL	Alex Abban PL	2018-08-14	2019-11-17	460	1		3		2	66.6667	1	33.3333
	253	78	Coco Feline Favor PL	Uzar Kajmar PL	2018-08-14	2020-11-03	812	2	352	4		3	75	1	25
	69	79	Meggi Kajkunowo PL	CH Bono Cytronella PL	2018-08-31	2021-02-04	888	1		3		2	66.6667	1	33.3333
	65	80	Nicol Kajkunowo PL	CH Bolt Kajkunowo PL	2018-08-31	2019-11-08	434	1		1		0	0	1	100
	20	81	Morgan Ilower PL	Noel Astin Perła Annaru PL	2018-09-09	2020-03-13	551	1		7		4	57.1429	3	42.8571
	26	81	Morgan Ilower PL	Noel Astin Perła Annaru PL	2018-09-09	2020-10-28	780	2	229	4		2	50	2	50
	66	82	Kaliope Fantibell PL	CH Bolt Kajkunowo PL	2018-09-17	2020-05-13	604	1		4		2	50	2	50
	21	83	Neli Ilower PL	Noel Astin Perła Annaru PL	2018-10-03	2020-03-25	539	1		5		2	40	3	60
	383	84	IC Uslada Magnifico Galla	WCH Raticor Magnifico Galla	2018-11-13	2019-12-09	391	1		7		2	28.5714	5	71.4286
	392	84	IC Uslada Magnifico Galla	WCH Olaf Amibial PL	2018-11-13	2020-09-14	671	2	280	6		2	33.3333	4	66.6667
	400	84	IC Uslada Magnifico Galla	WCH Olaf Amibial PL	2018-11-13	2021-02-21	831	3	160	9		5	55.5556	4	44.4444
	409	84	IC Uslada Magnifico Galla	WCH Olaf Amibial PL	2018-11-13	2021-08-24	1015	4	184	5		2	40	3	60
	424	84	IC Uslada Magnifico Galla	WCH Raticor Magnifico Galla	2018-11-13	2022-10-16	1433	5	418	3		0	0	3	100
	435	84	IC Uslada Magnifico Galla	WCH Raticor Magnifico Galla	2018-11-13	2023-05-10	1639	6	206	6		1	16.6667	5	83.3333
	378	85	Kira Pod Papugami PL	WCH Olaf Amibial PL	2018-11-18	2019-08-26	281	1		4		0	0	4	100
	388	85	Kira Pod Papugami PL	WCH Olaf Amibial PL	2018-11-18	2020-05-20	549	2	268	6		4	66.6667	2	33.3333
	393	85	Kira Pod Papugami PL	WCH Olaf Amibial PL	2018-11-18	2020-10-10	692	3	143	7		3	42.8571	4	57.1429
	98	86	CH Iwami Pohulanka PL	IC Bluemistwild's St.Paul	2018-12-01	2020-12-28	758	1		2		1	50	1	50
	101	86	CH Iwami Pohulanka PL	EC Joke Anzbor RU	2018-12-01	2021-08-22	995	2	237	4		0	0	4	100
	211	87	Langstteich's Sexy Thalia Blue	PL Skarbek Leonardo	2018-12-02	2020-07-17	593	1		1		1	100	0	0
	212	87	Langstteich's Sexy Thalia Blue	Big Giants Resort's Narciso	2018-12-02	2021-02-09	800	2	207	4		4	100	0	0
	215	87	Langstteich's Sexy Thalia Blue	PL Skarbek Leonardo	2018-12-02	2021-12-06	1100	3	300	2		0	0	2	100
	217	87	Langstteich's Sexy Thalia Blue	PL Skarbek Leonardo	2018-12-02	2023-02-01	1522	4	422	6		2	33.3333	4	66.6667
	382	88	Bastet Magnifico Galla	WCH Raticor Magnifico Galla	2019-01-17	2019-12-04	321	1		3		1	33.3333	2	66.6667
	67	89	Daffi Agostino CZ	CH Bolt Kajkunowo PL	2019-03-20	2020-09-08	538	1		1		0	0	1	100
	72	89	Daffi Agostino CZ	CH Bolt Kajkunowo PL	2019-03-20	2021-06-09	812	2	274	4		2	50	2	50
	77	89	Daffi Agostino CZ	CH Bolt Kajkunowo PL	2019-03-20	2021-12-27	1013	3	201	1		1	100	0	0
	81	89	Daffi Agostino CZ	CH Bolt Kajkunowo PL	2019-03-20	2022-07-26	1224	4	211	5		3	60	2	40
	161	90	Frida Khalo Blach Aster PL	Kenjiro Black Aster PL	2019-04-01	2021-05-02	762	1		3		1	33.3333	2	66.6667
	165	90	Frida Khalo Blach Aster PL	CH N'nestor RU Starark	2019-04-01	2021-11-22	966	2	204	4		2	50	2	50
	155	91	IT Euphoria By Art. Kitten	WCH Ido Tiili PL	2019-04-08	2020-03-18	345	1		1		1	100	0	0
	23	92	Mainefield's Scarlet Lightning	Summerplace Indianer Jones	2019-04-21	2020-05-10	385	1		6		1	16.6667	5	83.3333
	28	92	Mainefield's Scarlet Lightning	Summerplace Indianer Jones	2019-04-21	2021-01-24	644	2	259	5		1	20	4	80
	32	92	Mainefield's Scarlet Lightning	Summerplace Indianer Jones	2019-04-21	2021-09-17	880	3	236	2		1	50	1	50
	35	92	Mainefield's Scarlet Lightning	Summerplace Indianer Jones	2019-04-21	2022-04-02	1077	4	197	4		0	0	4	100
	42	92	Mainefield's Scarlet Lightning	Summerplace Indianer Jones	2019-04-21	2023-03-25	1434	5	357	2		0	0	2	100
	24	93	Santana Forestking PL	Summerplace Indianer Jones	2019-05-15	2020-06-16	398	1		6		4	66.6667	2	33.3333
	391	94	CH Winni Cabernet PL	WCH Raticor Magnifico Galla	2019-06-12	2020-07-21	405	1		3		0	0	3	100
	396	94	CH Winni Cabernet PL	WCH Raticor Magnifico Galla	2019-06-12	2020-11-22	529	3	124	5		2	40	3	60
	421	94	CH Winni Cabernet PL	WCH Olaf Amibial PL	2019-06-12	2022-05-19	1072	4	543	7		4	57.1429	3	42.8571
	430	94	CH Winni Cabernet PL	WCH Olaf Amibial PL	2019-06-12	2023-03-19	1376	5	304	6		3	50	3	50
	439	94	CH Winni Cabernet PL	WCH Olaf Amibial PL	2019-06-12	2023-09-09	1550	6	174	5		2	40	3	60
	397	95	Nina Of Kapryskowo PL	WCH Raticor Magnifico Galla	2019-07-23	2020-11-23	489	1		7		4	57.1429	3	42.8571
	419	95	Nina Of Kapryskowo PL	Disney Magnifico Galla	2019-07-23	2022-03-28	979	2	490	11		8	72.7273	3	27.2727
	438	95	Nina Of Kapryskowo PL	Disney Magnifico Galla	2019-07-23	2023-08-01	1470	3	491	6		4	66.6667	2	33.3333
	274	96	IT Estrella Iuxta Fontem	IC Falon Polishcat PL	2019-08-13	2021-01-15	521	1		6		2	33.3333	4	66.6667
	276	96	IT Estrella Iuxta Fontem	IC Falon Polishcat PL	2019-08-13	2022-01-14	885	2	364	9		5	55.5556	4	44.4444
	277	96	IT Estrella Iuxta Fontem	IC Falon Polishcat PL	2019-08-13	2022-11-13	1188	3	303	7		2	28.5714	5	71.4286
	278	96	IT Estrella Iuxta Fontem	IC Falon Polishcat PL	2019-08-13	2023-10-28	1537	4	349	6		1	16.6667	5	83.3333
	254	97	Margo Abban PL	Uzar Kajmar PL	2019-09-26	2020-11-08	409	1		1		1	100	0	0
	257	97	Margo Abban PL	GIC Golden Treasure Kot w Butach PL	2019-09-26	2021-10-10	745	2	336	3		1	33.3333	2	66.6667
	260	97	Margo Abban PL	IC Bluemistwild's St.Paul	2019-09-26	2022-08-09	1048	3	303	3		1	33.3333	2	66.6667
	71	98	Impresja Karwina PL	CH Bolt Kajkunowo PL	2019-11-03	2021-06-02	577	1		3		1	33.3333	2	66.6667
	78	98	Impresja Karwina PL	GIC Chaco Kajkunowo PL	2019-11-03	2022-01-06	795	2	218	4		2	50	2	50
	80	98	Impresja Karwina PL	GIC Chaco Kajkunowo PL	2019-11-03	2022-06-01	941	3	146	4		2	50	2	50
	102	99	Catsvill Country's Frowning Gremlin	EC Joke Anzbor RU	2019-11-13	2021-11-30	748	1		1		0	0	1	100
	104	99	Catsvill Country's Frowning Gremlin	EC Joke Anzbor RU	2019-11-13	2022-08-25	1016	2	268	1		0	0	1	100
	68	100	Rianna Agostino CZ	GIC Chaco Kajkunowo PL	2019-11-22	2020-11-27	371	1		7		2	28.5714	5	71.4286
	75	100	Rianna Agostino CZ	CH Bolt Kajkunowo PL	2019-11-22	2021-10-10	688	2	317	6		5	83.3333	1	16.6667
	83	100	Rianna Agostino CZ	GIC Chaco Kajkunowo PL	2019-11-22	2022-10-24	1067	3	379	2		0	0	2	100
	88	100	Rianna Agostino CZ	CH Bolt Kajkunowo PL	2019-11-22	2023-10-01	1409	4	342	4		2	50	2	50
	213	101	PL Skarbek Jamaica	Big Giants Resort's Narciso	2019-12-07	2021-10-02	665	1		4		3	75	1	25
	401	102	Blanca Of Kapryskowo PL	WCH Olaf Amibial PL	2020-03-04	2021-04-02	394	1		5		3	60	2	40
	411	102	Blanca Of Kapryskowo PL	WCH Olaf Amibial PL	2020-03-04	2021-10-24	599	2	205	11		4	36.3636	7	63.6364
	29	103	Wiki Ilower PL	Uzi Ilower PL	2020-03-28	2021-04-24	392	1		6		3	50	3	50
	37	103	Wiki Ilower PL	Noel Astin Perła Annaru PL	2020-03-28	2022-04-28	761	2	369	4		2	50	2	50
	43	103	Wiki Ilower PL	Summerplace Indianer Jones	2020-03-28	2023-06-01	1160	3	399	2		2	100	0	0
	74	104	Ultima Kajkunowo PL	GIC Chaco Kajkunowo PL	2020-05-13	2021-10-01	506	1		2		0	0	2	100
	405	105	Casablanka Of Kapryskowo PL	WCH Raticor Magnifico Galla	2020-05-14	2021-05-05	356	1		6		2	33.3333	4	66.6667
	410	105	Casablanka Of Kapryskowo PL	WCH Raticor Magnifico Galla	2020-05-14	2021-09-09	483	2	127	4		2	50	2	50
	418	105	Casablanka Of Kapryskowo PL	WCH Raticor Magnifico Galla	2020-05-14	2022-03-13	668	3	185	5		0	0	5	100
	431	105	Casablanka Of Kapryskowo PL	WCH Raticor Magnifico Galla	2020-05-14	2023-03-27	1047	4	379	12		7	58.3333	5	41.6667
	440	105	Casablanka Of Kapryskowo PL	Disney Magnifico Galla	2020-05-14	2023-09-11	1215	5	168	5		2	40	3	60
	256	106	Rose Abban PL	Max Abban PL	2020-06-05	2021-07-06	396	1		4		1	25	3	75
	261	106	Rose Abban PL	Ernest Black Filemon PL	2020-06-05	2022-09-26	843	2	447	3		2	66.6667	1	33.3333
	264	106	Rose Abban PL	Ernest Black Filemon PL	2020-06-05	2023-10-09	1221	3	378	6		4	66.6667	2	33.3333
	255	107	Roxy Abban PL	Max Abban PL	2020-06-05	2021-06-04	364	1		7		4	57.1429	3	42.8571
	262	107	Roxy Abban PL	Ernest Black Filemon PL	2020-06-05	2022-10-30	877	2	513	4		3	75	1	25
	31	108	Zuza Ilower PL	Noel Astin Perła Annaru PL	2020-06-16	2021-06-14	363	1		3		2	66.6667	1	33.3333
	34	108	Zuza Ilower PL	Noel Astin Perła Annaru PL	2020-06-16	2022-01-18	581	2	218	1		1	100	0	0
	38	108	Zuza Ilower PL	Noel Astin Perła Annaru PL	2020-06-16	2022-05-03	686	3	105	3		2	66.6667	1	33.3333
	402	109	Alice Emotic Stars Of Monaco	WCH Olaf Amibial PL	2020-07-05	2021-04-20	289	1		3		2	66.6667	1	33.3333
	414	109	Alice Emotic Stars Of Monaco	Disney Magnifico Galla	2020-07-05	2022-01-21	565	2	276	7		3	42.8571	4	57.1429
	427	109	Alice Emotic Stars Of Monaco	Disney Magnifico Galla	2020-07-05	2022-12-14	892	3	327	6		4	66.6667	2	33.3333
	432	109	Alice Emotic Stars Of Monaco	WCH Olaf Amibial PL	2020-07-05	2023-04-08	1007	4	115	6		1	16.6667	5	83.3333
	163	110	Villagecun SN Ines	CH N'nestor RU Starark	2020-07-06	2021-06-18	347	1		7		3	42.8571	4	57.1429
	166	110	Villagecun SN Ines	WCH Ido Tiili PL	2020-07-06	2021-11-23	505	2	158	7		2	28.5714	5	71.4286
	168	110	Villagecun SN Ines	CH N'nestor RU Starark	2020-07-06	2022-06-10	704	3	199	7		4	57.1429	3	42.8571
	174	110	Villagecun SN Ines	Garibaldi Wallander PL	2020-07-06	2023-08-26	1146	4	442	3		2	66.6667	1	33.3333
	408	111	Jagoda Vom Morsbachtal	WCH Raticor Magnifico Galla	2020-07-07	2021-06-14	342	1		5		1	20	4	80
	416	111	Jagoda Vom Morsbachtal	Disney Magnifico Galla	2020-07-07	2022-02-19	592	2	250	1		1	100	0	0
	216	112	L'minnie Blue Skarbek PL	Big Giants Resort's Narciso	2020-07-17	2022-02-26	589	1		5		3	60	2	40
	219	112	L'minnie Blue Skarbek PL	Big Giants Resort's Narciso	2020-07-17	2023-10-11	1181	2	592	6		2	33.3333	4	66.6667
	448	113	Super Star Deżybis PL	CH Florek Honeyland PL	2020-08-22	2021-11-15	450	1		6		2	33.3333	4	66.6667
	450	113	Super Star Deżybis PL	CH Florek Honeyland PL	2020-08-22	2022-10-23	792	2	342	6		3	50	3	50
	452	113	Super Star Deżybis PL	CH Florek Honeyland PL	2020-08-22	2023-09-06	1110	3	318	3		2	66.6667	1	33.3333
	164	114	Panna Cotta Black Aster PL	WCH Ido Tiili PL	2020-09-14	2021-10-24	405	1		6		3	50	3	50
	172	114	Panna Cotta Black Aster PL	CH N'nestor RU Starark	2020-09-14	2023-02-08	877	2	472	6		3	50	3	50
	73	115	Junari's Ma Belle	CH Bolt Kajkunowo PL	2020-09-23	2021-09-22	364	1		4		3	75	1	25
	79	115	Junari's Ma Belle	CH Bolt Kajkunowo PL	2020-09-23	2022-05-13	597	2	233	4		1	25	3	75
	85	116	Zumba Kajkunowo PL	CH Bolt Kajkunowo PL	2020-11-27	2023-03-13	836	1		1		1	100	0	0
	296	117	Rumba Alekek PL	Zmatrixu Vulcano	2020-12-01	2022-07-20	596	1		2		1	50	1	50
	297	117	Rumba Alekek PL	Zmatrixu Vulcano	2020-12-01	2023-01-30	790	2	194	5		2	40	3	60
	413	118	IC Nicolla Of Kapryskowo PL	WCH Olaf Amibial PL	2020-12-04	2021-12-04	365	1		10		3	30	7	70
	420	118	IC Nicolla Of Kapryskowo PL	WCH Raticor Magnifico Galla	2020-12-04	2022-05-19	531	2	166	4		3	75	1	25
	428	118	IC Nicolla Of Kapryskowo PL	WCH Olaf Amibial PL	2020-12-04	2022-12-18	744	3	213	4		2	50	2	50
	434	118	IC Nicolla Of Kapryskowo PL	Disney Magnifico Galla	2020-12-04	2023-05-09	886	4	142	7		4	57.1429	3	42.8571
	167	119	Uma Thurman Black Aster PL	CH N'nestor RU Starark	2020-12-19	2022-01-13	390	1		5		1	20	4	80
	169	119	Uma Thurman Black Aster PL	CH N'nestor RU Starark	2020-12-19	2022-07-01	559	2	169	5		3	60	2	40
	173	119	Uma Thurman Black Aster PL	Garibaldi Wallander PL	2020-12-19	2023-07-20	943	3	384	3		2	66.6667	1	33.3333
	417	120	Black'lynx Rachel	Disney Magnifico Galla	2021-01-08	2022-02-22	410	1		7		4	57.1429	3	42.8571
	426	120	Black'lynx Rachel	WCH Olaf Amibial PL	2021-01-08	2022-12-10	701	2	291	6		1	16.6667	5	83.3333
	433	120	Black'lynx Rachel	WCH Olaf Amibial PL	2021-01-08	2023-05-08	850	3	149	5		2	40	3	60
	39	121	Daisy Ilower PL	Noel Astin Perła Annaru PL	2021-01-24	2022-05-05	466	1		5		2	40	3	60
	429	122	Zabava Happy House	WCH Olaf Amibial PL	2021-02-17	2023-01-10	692	1		4		0	0	4	100
	436	122	Zabava Happy House	WCH Olaf Amibial PL	2021-02-17	2023-05-28	830	2	138	4		2	50	2	50
	423	123	Sonata Wariwat	Disney Magnifico Galla	2021-03-04	2022-10-10	585	1		2		2	100	0	0
	437	123	Sonata Wariwat	WCH Olaf Amibial PL	2021-03-04	2023-07-22	870	2	285	7		3	42.8571	4	57.1429
	425	124	Colette Pod Papugami PL	CH Kenzo Countrylynx RU	2021-06-03	2022-10-18	502	1		6		5	83.3333	1	16.6667
	82	125	Delfina Kajkunowo PL	GIC Chaco Kajkunowo PL	2021-06-09	2022-07-28	414	1		3		1	33.3333	2	66.6667
	91	125	Delfina Kajkunowo PL	GIC Chaco Kajkunowo PL	2021-06-09	2023-12-03	907	2	493	2		2	100	0	0
	171	126	JCH Ayra Black Aster PL	CH Sherloch Holmes Black Aster PL	2021-06-18	2022-11-30	530	1		5		3	60	2	40
	175	126	JCH Ayra Black Aster PL	Garibaldi Wallander PL	2021-06-18	2023-11-15	880	2	350	1		0	0	1	100
	41	127	Harissa Ilower PL	Noel Astin Perła Annaru PL	2021-09-17	2022-09-29	377	1		6		3	50	3	50
	45	127	Harissa Ilower PL	Summerplace Indianer Jones	2021-09-17	2023-06-05	626	2	249	1		0	0	1	100
	48	127	Harissa Ilower PL	Summerplace Indianer Jones	2021-09-17	2023-11-22	796	3	170	1		1	100	0	0
	89	128	Gianna Kajkunowo PL	GIC Chaco Kajkunowo PL	2021-10-10	2023-10-12	732	1		4		1	25	3	75
	84	129	Gigi Kajkunowo PL	GIC Chaco Kajkunowo PL	2021-10-10	2023-01-25	472	1		4		1	25	3	75
	87	130	Judy Kajkunowo PL	CH Bolt Kajkunowo PL	2022-01-06	2023-05-20	499	1		2		2	100	0	0
	90	130	Judy Kajkunowo PL	CH Bolt Kajkunowo PL	2022-01-06	2023-11-13	676	2	177	3		1	33.3333	2	66.6667
	86	131	Pandora Polishcat PL	CH Bolt Kajkunowo PL	2022-01-14	2023-04-29	470	1		4		1	25	3	75
	107	132	CH Pejto Dom Futrzaków PL	CH Geyser Muhtesem	2022-01-19	2023-06-17	514	1		3		1	33.3333	2	66.6667
	106	133	CH Persefona Dom Futrzaków PL	CH Geyser Muhtesem	2022-01-19	2023-05-22	488	1		4		3	75	1	25
	105	134	CH Plejada Dom Futrzaków PL	CH Geyser Muhtesem	2022-01-19	2023-05-12	478	1		1		0	0	1	100
	263	135	Tesla Fausthouse PL	Ernest Black Filemon PL	2022-03-23	2023-07-24	488	1		1		1	100	0	0
	44	136	Malaga Ilower PL	Kenzo Ilower PL	2022-05-03	2023-06-03	396	1		2		0	0	2	100
	47	136	Malaga Ilower PL	Kenzo Ilower PL	2022-05-03	2023-11-01	547	2	151	3		1	33.3333	2	66.6667
	441	137	CH PL Emineko Hekate	WCH Olaf Amibial PL	2022-08-19	2023-09-28	405	1		7		4	57.1429	3	42.8571
													45.9298		54.0702

## Sheet: Devon Rex
Rasa	nr	Nr kotki	imię kotki	imię kocura	data ur. kotki	data miotu	wiek kotki	nr miotu	odstęp	l. kociąt	∑ kociąt	l.kotek	% kotek	l.kocurków	% kocurków
DRX	68	1	Elfquest Zeezee	CH Baron Od Elizy PL	2013-05-04	2016-01-03	974	1		3		0	0	3	100
	69	1	Elfquest Zeezee	CH Baron Od Elizy PL	2013-05-04	2016-05-16	1108	2	134	1		0	0	1	100
	70	1	Elfquest Zeezee	CH Baron Od Elizy PL	2013-05-04	2016-09-01	1216	3	108	3		0	0	3	100
	71	1	Elfquest Zeezee	CH Baron Od Elizy PL	2013-05-04	2017-01-01	1338	4	122	4		1	25	3	75
	72	1	Elfquest Zeezee	CH Baron Od Elizy PL	2013-05-04	2017-05-12	1469	5	131	5		3	60	2	40
	73	1	Elfquest Zeezee	CH Baron Od Elizy PL	2013-05-04	2018-06-15	1868	6	399	6		2	33.3333	4	66.6667
	74	1	Elfquest Zeezee	CH Baron Od Elizy PL	2013-05-04	2019-07-25	2273	7	405	3		0	0	3	100
	76	1	Elfquest Zeezee	Golden Elf Matvey	2013-05-04	2020-04-19	2542	8	269	2		0	0	2	100
	79	1	Elfquest Zeezee	Golden Elf Matvey	2013-05-04	2020-11-20	2757	9	215	3		1	33.3333	2	66.6667
	85	1	Elfquest Zeezee	Curly Vernissage Nikita	2013-05-04	2022-02-25	3219	10	462	1	31	0	0	1	100
	4	2	iC Mea Lawendowy PL	IC Rokita Ha'hatul PL	2014-03-10	2015-12-02	632	1		2		2	100	0	0
	10	2	iC Mea Lawendowy PL	IC Rokita Ha'hatul PL	2014-03-10	2016-07-04	847	2	215	1		0	0	1	100
	14	2	iC Mea Lawendowy PL	IC Rokita Ha'hatul PL	2014-03-10	2017-01-05	1032	3	185	3		3	100	0	0
	20	2	iC Mea Lawendowy PL	Extravaganza Yasha	2014-03-10	2017-07-21	1229	4	197	2		1	50	1	50
	23	2	iC Mea Lawendowy PL	Extravaganza Yasha	2014-03-10	2018-01-13	1405	5	176	1	9	1	100	0	0
	2	3	Gracja Psotki Rex PL	IC Rokita Ha'hatul PL	2014-03-17	2015-11-15	608	1		2	2	0	0	2	100
	3	4	IC LT Rococo Style Abby	CH Antonio Bella Tigra PL	2014-03-22	2015-11-29	617	1		4		2	50	2	50
	9	4	IC LT Rococo Style Abby	IC Rokita Ha'hatul PL	2014-03-22	2016-06-20	821	2	204	3		2	66.6667	1	33.3333
	15	4	IC LT Rococo Style Abby	IC Rokita Ha'hatul PL	2014-03-22	2017-01-07	1022	3	201	4		2	50	2	50
	21	4	IC LT Rococo Style Abby	Extravaganza Yasha	2014-03-22	2017-09-08	1266	4	244	2		0	0	2	100
	26	4	IC LT Rococo Style Abby	Extravaganza Yasha	2014-03-22	2018-04-04	1474	5	208	3		2	66.6667	1	33.3333
	34	4	IC LT Rococo Style Abby	Ch Great Elf Of Izzy	2014-03-22	2020-03-26	2196	6	722	4		1	25	3	75
	40	4	IC LT Rococo Style Abby	LV Edemlen U're Chocolate Muffin	2014-03-22	2020-11-02	2417	7	221	5	25	2	40	3	60
	1	5	PL Fandango Bacardi	IC Rokita Ha'hatul PL	2014-07-17	2015-07-17	365	1		3		2	66.6667	1	33.3333
	6	5	PL Fandango Bacardi	IC Rokita Ha'hatul PL	2014-07-17	2016-02-28	591	2	226	3		2	66.6667	1	33.3333
	13	5	PL Fandango Bacardi	IC Rokita Ha'hatul PL	2014-07-17	2016-10-04	810	3	219	2	8	0	0	2	100
	5	6	CH Gloria Of Wonderful Elf's	CH Antonio Bella Tigra PL	2014-11-13	2015-12-30	412	1		4		2	50	2	50
	11	6	CH Gloria Of Wonderful Elf's	IC Rokita Ha'hatul PL	2014-11-13	2016-07-17	612	2	200	4		3	75	1	25
	17	6	CH Gloria Of Wonderful Elf's	IC Rokita Ha'hatul PL	2014-11-13	2017-03-13	851	3	239	4		2	50	2	50
	22	6	CH Gloria Of Wonderful Elf's	Extravaganza Yasha	2014-11-13	2017-11-08	1091	4	240	3		1	33.3333	2	66.6667
	28	6	CH Gloria Of Wonderful Elf's	Ch Great Elf Of Izzy	2014-11-13	2018-08-22	1378	6	287	5		4	80	1	20
	33	6	CH Gloria Of Wonderful Elf's	Ch Great Elf Of Izzy	2014-11-13	2020-03-16	1950	7	572	3		2	66.6667	1	33.3333
	37	6	CH Gloria Of Wonderful Elf's	LV Edemlen U're Chocolate Muffin	2014-11-13	2020-09-29	2147	8	197	1	24	0	0	1	100
	8	7	CH Precious Elf Assol	CH Antonio Bella Tigra PL	2015-05-13	2016-04-28	351	1		2		2	100	0	0
	12	7	CH Precious Elf Assol	CH Antonio Bella Tigra PL	2015-05-13	2016-09-13	489	2	138	2	4	1	50	1	50
	7	8	Leelou Bella Tigra PL	CH Antonio Bella Tigra PL	2015-06-01	2016-04-27	331	1		5		0	0	5	100
	16	8	Leelou Bella Tigra PL	CH Antonio Bella Tigra PL	2015-06-01	2017-01-11	590	2	259	3		2	66.6667	1	33.3333
	19	8	Leelou Bella Tigra PL	Extravaganza Yasha	2015-06-01	2017-06-29	759	3	169	2		2	100	0	0
	24	8	Leelou Bella Tigra PL	Ch Great Elf Of Izzy	2015-06-01	2018-02-01	976	4	217	4		4	100	0	0
	29	8	Leelou Bella Tigra PL	Ch Great Elf Of Izzy	2015-06-01	2018-08-24	1180	5	204	5	19	2	40	3	60
	95	9	IC Iliana Kocia Eminencja PL	CH Yuventus Magic Sphinx	2015-07-29	2018-12-25	1245	1		2		1	50	1	50
	98	9	IC Iliana Kocia Eminencja PL	CH H.Kristian Makovka	2015-07-29	2020-08-20	1849	2	604	2		1	50	1	50
	100	9	IC Iliana Kocia Eminencja PL	CH Shanlar Elf Bambino	2015-07-29	2021-05-10	2112	3	263	1		0	0	1	100
	104	9	IC Iliana Kocia Eminencja PL	CH Shanlar Elf Bambino	2015-07-29	2022-10-15	2635	4	523	3	8	2	66.6667	1	33.3333
	18	10	Omega Gang Futrzaka PL	IC Rokita Ha'hatul PL	2016-04-28	2017-03-21	327	1		3	3	1	33.3333	2	66.6667
	94	11	GIC Aura Lunasworld PL	CH Shanlar Elf Bambino	2017-02-22	2018-12-01	647	1		3		2	66.6667	1	33.3333
	96	11	GIC Aura Lunasworld PL	CH Yuventus Magic Sphinx	2017-02-22	2019-08-30	919	2	272	4		2	50	2	50
	97	11	GIC Aura Lunasworld PL	CH H.Kristian Makovka	2017-02-22	2020-08-18	1273	3	354	2		0	0	2	100
	102	11	GIC Aura Lunasworld PL	CH Aster Duma Pawła PL	2017-02-22	2021-09-05	1656	4	383	1	10	0	0	1	100
	25	12	Aisza Cachanel PL	Ch Great Elf Of Izzy	2017-03-20	2018-02-04	321	1		6		3	50	3	50
	30	12	Aisza Cachanel PL	Ch Great Elf Of Izzy	2017-03-20	2018-10-04	563	2	242	5		2	40	3	60
	32	12	Aisza Cachanel PL	LV Edemlen U're Chocolate Muffin	2017-03-20	2019-12-02	987	3	424	2		2	100	0	0
	75	13	PL Fandango Just Painted	Golden Elf Matvey	2017-05-12	2020-03-23	1046	1		4		1	25	3	75
	78	13	PL Fandango Just Painted	Golden Elf Matvey	2017-05-12	2020-10-03	1240	2	194	4		4	100	0	0
	81	13	PL Fandango Just Painted	Golden Elf Matvey	2017-05-12	2021-02-07	1367	3	127	3		2	66.6667	1	33.3333
	27	14	Bluebutterfly Magnificat Maddie	Extravaganza Yasha	2017-06-09	2018-08-20	437	1		5		0	0	5	100
	35	14	Bluebutterfly Magnificat Maddie	Ch Great Elf Of Izzy	2017-06-09	2020-04-18	1044	2	607	1		1	100	0	0
	36	15	CH Jessy Happy Neko	Ch Great Elf Of Izzy	2018-01-24	2020-05-08	835	1		3		1	33.3333	2	66.6667
	41	15	CH Jessy Happy Neko	LV Edemlen U're Chocolate Muffin	2018-01-24	2020-12-05	1046	2	211	2		1	50	1	50
	31	16	Jimma Gang Futrzaka PL	Irmin Gang Futrzaka PL	2018-08-22	2019-11-13	448	1		4		1	25	3	75
	38	16	Jimma Gang Futrzaka PL	LV Edemlen U're Chocolate Muffin	2018-08-22	2020-10-03	773	2	325	4		3	75	1	25
	43	16	Jimma Gang Futrzaka PL	LV Edemlen U're Chocolate Muffin	2018-08-22	2021-05-29	1011	3	238	4		3	75	1	25
	47	16	Jimma Gang Futrzaka PL	Ittaj Kawałeczeknieba PL	2018-08-22	2022-01-16	1243	4	232	4		1	25	3	75
	52	16	Jimma Gang Futrzaka PL	Ittaj Kawałeczeknieba PL	2018-08-22	2022-08-10	1449	5	206	4		3	75	1	25
	58	16	Jimma Gang Futrzaka PL	Ittaj Kawałeczeknieba PL	2018-08-22	2023-02-01	1624	6	175	2		1	50	1	50
	65	16	Jimma Gang Futrzaka PL	Ittaj Kawałeczeknieba PL	2018-08-22	2023-10-05	1870	7	246	2		1	50	1	50
	99	17	CH Costa Lunasworld PL	CH Yuventus Magic Sphinx	2018-12-01	2020-10-18	687	1		4		1	25	3	75
	101	17	CH Costa Lunasworld PL	CH Aster Duma Pawła PL	2018-12-01	2021-05-11	892	2	205	5		1	20	4	80
	103	17	CH Costa Lunasworld PL	CH Aster Duma Pawła PL	2018-12-01	2022-08-06	1344	3	452	3		2	66.6667	1	33.3333
	106	17	CH Costa Lunasworld PL	Bloom Kiciusiowe Love PL	2018-12-01	2023-11-02	1797	4	453	3		2	66.6667	1	33.3333
	77	18	Filadelfia Tarohoro PL	Golden Elf Matvey	2019-07-03	2020-08-10	404	1		2		1	50	1	50
	80	18	Filadelfia Tarohoro PL	Golden Elf Matvey	2019-07-03	2021-02-05	583	2	179	4		3	75	1	25
	88	18	Filadelfia Tarohoro PL	Curly Vernissage Nikita	2019-07-03	2023-01-12	1289	3	706	1		1	100	0	0
	107	19	Dara Mia Kajigo CZ	GIC Masahiko Sheramar PL	2019-07-23	2022-02-16	939	3		4		1	25	3	75
	110	19	Dara Mia Kajigo CZ	GIC Masahiko Sheramar PL	2019-07-23	2023-04-14	1361	4	422	4		0	0	4	100
	39	20	Rococo Style Hotabi	Ch Great Elf Of Izzy	2019-09-22	2020-10-25	399	1		5		2	40	3	60
	42	20	Rococo Style Hotabi	Ch Great Elf Of Izzy	2019-09-22	2021-05-01	587	2	188	5		2	40	3	60
	48	20	Rococo Style Hotabi	Ittaj Kawałeczeknieba PL	2019-09-22	2022-03-04	894	3	307	5		2	40	3	60
	55	20	Rococo Style Hotabi	Ittaj Kawałeczeknieba PL	2019-09-22	2022-10-13	1117	4	223	2		0	0	2	100
	64	20	Rococo Style Hotabi	Ittaj Kawałeczeknieba PL	2019-09-22	2023-08-05	1413	5	296	1		0	0	1	100
	44	21	Rococo Style Rain On Me	LV Edemlen U're Chocolate Muffin	2020-09-28	2021-07-30	305	1		2		1	50	1	50
	46	21	Rococo Style Rain On Me	Ch Great Elf Of Izzy	2020-09-28	2022-01-05	464	2	159	2		1	50	1	50
	54	21	Rococo Style Rain On Me	Ittaj Kawałeczeknieba PL	2020-09-28	2022-10-11	743	3	279	3		3	100	0	0
	60	21	Rococo Style Rain On Me	Ittaj Kawałeczeknieba PL	2020-09-28	2023-04-19	933	4	190	3		1	33.3333	2	66.6667
	86	22	PL Fandango Pasja	Curly Vernissage Nikita	2020-10-03	2022-03-30	543	1		4		1	25	3	75
	90	22	PL Fandango Pasja	Curly Vernissage Nikita	2020-10-03	2023-01-22	841	2	298	4		1	25	3	75
	45	23	Felicia Funny Elf	Ch Great Elf Of Izzy	2020-11-09	2021-11-05	361	1		2		1	50	1	50
	51	23	Felicia Funny Elf	Ittaj Kawałeczeknieba PL	2020-11-09	2022-06-25	593	2	232	2		0	0	2	100
	57	23	Felicia Funny Elf	Zumi Gang Futrzaka PL	2020-11-09	2023-01-06	788	3	195	3		1	33.3333	2	66.6667
	67	23	Felicia Funny Elf	Zumi Gang Futrzaka PL	2020-11-09	2023-11-07	1093	4	305	3		3	100	0	0
	82	24	PL Fandango Queen Of Hearts	Curly Vernissage Nikita	2020-11-20	2021-12-09	384	1		4		2	50	2	50
	87	24	PL Fandango Queen Of Hearts	Curly Vernissage Nikita	2020-11-20	2022-04-28	524	2	140	4		1	25	3	75
	89	24	PL Fandango Queen Of Hearts	Curly Vernissage Nikita	2020-11-20	2023-01-18	789	3	265	2		1	50	1	50
	92	24	PL Fandango Queen Of Hearts	Curly Vernissage Nikita	2020-11-20	2023-05-15	906	4	117	5		1	20	4	80
	50	25	Yumi Gang Futrzaka PL	Ittaj Kawałeczeknieba PL	2020-12-05	2022-05-26	537	1		3		1	33.3333	2	66.6667
	56	25	Yumi Gang Futrzaka PL	Zumi Gang Futrzaka PL	2020-12-05	2022-11-24	719	2	182	4		1	25	3	75
	63	25	Yumi Gang Futrzaka PL	Zumi Gang Futrzaka PL	2020-12-05	2023-08-04	972	3	253	5		4	80	1	20
	84	26	PL Fandango Roulette	Curly Vernissage Nikita	2021-02-05	2022-02-02	362	1		5		4	80	1	20
	91	26	PL Fandango Roulette	Curly Vernissage Nikita	2021-02-05	2023-04-16	800	2	438	2		1	50	1	50
	83	27	PL Fandango Shyanne	Curly Vernissage Nikita	2021-02-07	2022-01-21	348	1		2		0	0	2	100
	93	27	PL Fandango Shyanne	Curly Vernissage Nikita	2021-02-07	2023-06-12	855	2	507	2		1	50	1	50
	49	28	Zazulla Gang Futrzaka PL	Ittaj Kawałeczeknieba PL	2021-05-01	2022-04-01	335	1		4		2	50	2	50
	53	28	Zazulla Gang Futrzaka PL	Ittaj Kawałeczeknieba PL	2021-05-01	2022-09-28	515	2	180	3		1	33.3333	2	66.6667
	59	28	Zazulla Gang Futrzaka PL	Ittaj Kawałeczeknieba PL	2021-05-01	2023-03-27	695	3	180	1		1	100	0	0
	66	28	Zazulla Gang Futrzaka PL	Ittaj Kawałeczeknieba PL	2021-05-01	2023-10-15	897	4	202	4		0	0	4	100
	108	29	Lilly Anne Regnum Amoris CZ	GIC Masahiko Sheramar PL	2021-11-02	2022-07-03	243	1		3		2	66.6667	1	33.3333
	109	30	Bloome Wallerman Vatanai PL	CH Luis Santa Leya Style	2022-02-05	2023-03-05	393	1		3		0	0	3	100
	61	31	Isia Gang Futrzaka PL	Zumi Gang Futrzaka PL	2022-05-26	2023-04-30	339	1		5		4	80	1	20
	105	32	Luna Lunasworld PL	Bloom Kiciusiowe Love PL	2022-08-06	2023-10-20	440	1		3		2	66.6667	1	33.3333
	62	33	Kamella Gang Futrzaka PL	Zumi Gang Futrzaka PL	2022-08-10	2023-07-14	338	1		2		0	0	2	100
